# Supplementary material for: 6S RNA plays a role in recovery from nitrogen depletion in Synechocystis sp. PCC 6803
Source: BMC Microbiol. 2017 Dec 8;17:229. doi: 10.1186/s12866-017-1137-9 (PMC5721685; doi:10.1186/s12866-017-1137-9)
Supplement: Supplementary file 3 — Raw data of microarray analysis of Synechocystis 6803 wild type (WT) and ΔssaA (d6S) strain. (XLSX 5837 kb) [file 12866_2017_1137_MOESM3_ESM.xlsx]

## Sheet: Sheet1
	X	FeatureNum	Row	Col	ControlType	ProbeName	SystematicName	Sequence	Name	Feature	Proteinnames	Genenames	Genenames_old	Organism	Length	UNIPROTACCESSION	GeneName.1	Species	KEGGPATHWAY	SPPIRKEYWORDS	INTERPRO	GOTERMCCALL	SMART	ENTREZGENEID	ECNUMBER	GOTERMBPALL	GENESYMBOL	ALIASGENESYMBOL	GENENAME	GOTERMMFALL	COGONTOLOGY	PIRSUPERFAMILY	UNIPROTID	UNIPROTACCESSION.1	genname	Annotation_cyanobase	GO_category_cyanobase	GO_category_description_cyanobase	GO_subcategory_cyanobase	GO_subcategory_description_cyanobase	probename	Replicon	start	end	len	orientation	d6S_0h.d6S_1h	d6S_0h.d6S_22h	d6S_0h.d6S_4h
NC-182	37561	40183	473	63	0	CUST_9302_PI424014020	NC-182	GAGAAGCACCACCACGCCGTTTTACCTCAGTTTATGACCTGGTGTAACCAG	NC	182	NA	ncr0870,ssaA	NA	NA	NA	NA	NA	NA	NA	NA	NA	NA	NA	NA	NA	NA	NA	NA	NA	NA	NA	NA	P74015SYNY3,	NA	NA	NA	NA	NA	NA	NA	CUST_9302_PI424014020	chromosome	1887016	1887066	51	-	-0.702368	0.0953614	-0.553408
NC-144	4743	5023	60	8	0	CUST_9299_PI424014020	NC-144	ATGACCTGGTGTAACCAGGGGGGAGTCATCAATTCTCGTTTTCGTTTCCG	NC	144	NA	ncr0870,ssaA	NA	NA	NA	NA	NA	NA	NA	NA	NA	NA	NA	NA	NA	NA	NA	NA	NA	NA	NA	NA	P74015SYNY3,	NA	NA	NA	NA	NA	NA	NA	CUST_9299_PI424014020	chromosome	1886984	1887033	50	-	-0.38889	-0.439261	-0.507971
NC-14	382	397	5	57	0	CUST_329_PI423872991	NC-14	GGTGCCAATCCGCCAAACAAGAGGTAGACGTTTAACGATTTGTTACGTACTGAAAACATA	NC	14	NA	NC-14	NA	NA	NA	NA	NA	NA	NA	NA	NA	NA	NA	NA	NA	NA	NA	NA	NA	NA	NA	NA	P74015SYNY3,	NA	NA	NA	NA	NA	NA	NA	NA	NA	NA	NA	NA	NA	-0.342391	-1.17814	-0.257914
rpl1-1-x	5680	6009	71	59	0	CUST_4606_PI424014020	rpl1-1-x	CAAATTTGATGAGACGGCCGAAGCCCACATCCGTCTGGGCATTGATCCCAAATAC	rpl1	1	NA	rpl1-1-x	NA	NA	NA	NA	NA	NA	NA	NA	NA	NA	NA	NA	NA	NA	NA	NA	NA	NA	NA	NA	P74015SYNY3,	NA	NA	NA	NA	NA	NA	NA	CUST_4606_PI424014020	chromosome	924638	924692	55	-	-1.01802	-2.91053	-0.729238
sll1098-as1	6152	6517	77	57	0	CUST_9435_PI424014020	sll1098-as1	CTATTAGTACCGATTGGTTGGGGCATCATATCAACATCATTGACACTCCGGGGCAC	sll1098	as	ElongationfactorG2(EF-G2)	sll1098-as1	fusB(fus)(sll1098)	Synechocystissp.(strainPCC6803)	691	P74228	sll1098	1148:Synechocystissp.pcc6803	NA	Elongationfactor,GTPbinding,GTP-binding,P-loop,cytoplasm,nucleotidebinding,nucleotide-binding,proteinbiosynthesis,	IPR000640:TranslationelongationfactorEFG/EF2,C-terminal,IPR000795:Proteinsynthesisfactor,GTP-binding,IPR004161:TranslationelongationfactorEFTu/EF1A,domain2,IPR004540:TranslationelongationfactorEFG/EF2,IPR005225:SmallGTP-bindingproteindomain,IPR005517:TranslationelongationfactorEFG/EF2,domainIV,IPR014721:RibosomalproteinS5domain2-typefold,	GO:0005622~intracellular,GO:0005623~cell,GO:0044464~cellpart,	NA	953044,	NA	GO:0006412~translation,GO:0006414~translationalelongation,GO:0008152~metabolicprocess,GO:0009058~biosyntheticprocess,GO:0009059~macromoleculebiosyntheticprocess,GO:0009987~cellularprocess,GO:0010467~geneexpression,GO:0019538~proteinmetabolicprocess,GO:0043170~macromoleculemetabolicprocess,GO:0043283~biopolymermetabolicprocess,GO:0043284~biopolymerbiosyntheticprocess,GO:0044237~cellularmetabolicpr…	fus,	\fus,fusA,fusB,fusB;fus;sll1098,sll1098,\\\\\""	EF-G2,ElongationfactorG2,ElongationfactorG2(EF-G2),	GO:0000166~nucleotidebinding,GO:0003676~nucleicacidbinding,GO:0003746~translationelongationfactoractivity,GO:0003824~catalyticactivity,GO:0003924~GTPaseactivity,GO:0005488~binding,GO:0005525~GTPbinding,GO:0008135~translationfactoractivity,nucleicacidbinding,GO:0016462~pyrophosphataseactivity,GO:0016787~hydrolaseactivity,GO:0016817~hydrolaseactivity,actingonacidanhydrides,GO:0016818~hydrolaseactiv…	NA	PIRSF003013:translationelongationfactorG,	P74015SYNY3,	P74228	sll1098	elongation factor EF-G	M	Translation	M4	Protein modification and translation factors	CUST_9435_PI424014020	chromosome	1918354	1918409	56	-	-0.231161	-1.86953	-0.18076
slr0423-as1	3071	3243	39	13	0	CUST_13230_PI424014020	slr0423-as1	CTTCTCTAGCTCCCTTAGAATCTTCCGTTACCGCCACTTCTTCTACCCCGG	slr0423	as	RlpA-likeprotein	slr0423-as1	slr0423	Synechocystissp.(strainPCC6803)	321	Q55752	slr0423	1148:Synechocystissp.pcc6803	NA	completeproteome,	IPR005132:RarelipoproteinA,IPR012997:RarelipoproteinA,bacterial,	NA	NA	952485,	NA	NA	rlpA,	rlpA,slr0423,	RlpA-likeprotein,	NA	Cellenvelopebiogenesis,outermembrane,	NA	P74015SYNY3,	Q55752	slr0423	hypothetical protein	P	Hypothetical	NA	NA	CUST_13230_PI424014020	chromosome	2706884	2706934	51	+	-0.32886	-1.64322	-0.528779
slr0783-int1	8451	8969	106	44	0	CUST_1734_PI423872883	slr0783-int1	CTCCATCAATTTCCGGTTGGGCCATAATTTCATCCACATTGTTGGCATTGACCGAAC	slr0783	int	Triosephosphateisomerase(TIM)(EC5.3.1.1)(Triose-phosphateisomerase)	slr0783-int1	tpiA(tpi)(slr0783)	Synechocystissp.(strainPCC6803)	242	Q59994	slr0783	1148:Synechocystissp.pcc6803	syn00010:Glycolysis/Gluconeogenesis,syn00051:Fructoseandmannosemetabolism,syn00710:Carbonfixation,	completeproteome,gluconeogenesis,glycolysis,isomerase,pentoseshunt,	IPR000652:Triosephosphateisomerase,IPR013785:Aldolase-typeTIMbarrel,	NA	NA	953302,	5.3.1.1,	GO:0005975~carbohydratemetabolicprocess,GO:0005996~monosaccharidemetabolicprocess,GO:0006006~glucosemetabolicprocess,GO:0006007~glucosecatabolicprocess,GO:0006066~alcoholmetabolicprocess,GO:0006082~organicacidmetabolicprocess,GO:0006090~pyruvatemetabolicprocess,GO:0006094~gluconeogenesis,GO:0006096~glycolysis,GO:0006098~pentose-phosphateshunt,GO:0006139~nucleobase,nucleoside,nucleotideandnucleica…	tpiA,	\Tpi,slr0783,tpiA,tpiA;tpi;slr0783,\\\\\""	TIM,Triose-phosphateisomerase,Triosephosphateisomerase,Triosephosphateisomerase(EC5.3.1.1)(TIM)(Triose-phosphateisomerase),	GO:0003824~catalyticactivity,GO:0004807~triose-phosphateisomeraseactivity,GO:0016853~isomeraseactivity,GO:0016860~intramolecularoxidoreductaseactivity,	NA	PIRSF001477:triose-phosphateisomerase,	P74015SYNY3,	Q59994	slr0783	triosephosphate isomerase	H	Photosynthesis and respiration	H2	CO2 fixation	CUST_1734_PI423872883	chromosome	2424228	2424284	57	-	-0.204448	-2.43412	-0.197132
NC-1134	776	804	10	39	0	CUST_4460_PI424014020	NC-1134	AGTAATTCCCTTGTTTTAACTGTCAGTTGTGATTGACATGGGAGGAAATGCTCAATGCCC	NC	1134	NA	NC-1134	NA	NA	NA	NA	NA	NA	NA	NA	NA	NA	NA	NA	NA	NA	NA	NA	NA	NA	NA	NA	P74015SYNY3,	NA	NA	NA	NA	NA	NA	NA	CUST_4460_PI424014020	chromosome	901050	901109	60	-	-0.825022	-0.675808	-0.926547
sll1127-as1	24077	25738	303	68	0	CUST_5256_PI424014020	sll1127-as1	GATTTTAGCCAATATCCCTGGCTCCCCTAAGCTGATCAGACCAAAGCTCCC	sll1127	as	Naphthoatesynthase	sll1127-as1	menB(sll1127)	Synechocystissp.(strainPCC6803)	275	P73495	sll1127	1148:Synechocystissp.pcc6803	syn00130:Ubiquinonebiosynthesis,	carbon-carbonlyase,coenzymeA,oxo-acid-lyase,	IPR001753:Crotonase,core,IPR010198:Naphthoatesynthase,	NA	NA	954158,	NA	GO:0006732~coenzymemetabolicprocess,GO:0006766~vitaminmetabolicprocess,GO:0006775~fat-solublevitaminmetabolicprocess,GO:0008152~metabolicprocess,GO:0009058~biosyntheticprocess,GO:0009108~coenzymebiosyntheticprocess,GO:0009110~vitaminbiosyntheticprocess,GO:0009233~menaquinonemetabolicprocess,GO:0009234~menaquinonebiosyntheticprocess,GO:0009987~cellularprocess,GO:0042362~fat-solublevitaminbiosynthe…	menB,	\menB,menB;sll1127,sll1127,\\\\\""	Naphthoatesynthase,	GO:0003824~catalyticactivity,GO:0008935~naphthoatesynthaseactivity,GO:0016829~lyaseactivity,GO:0016830~carbon-carbonlyaseactivity,GO:0016833~oxo-acid-lyaseactivity,	NA	PIRSF001407:AU-specificRNA-bindingproteinAUH,	P74015SYNY3,	P73495	sll1127	1	NA	NA	NA	NA	CUST_5256_PI424014020	chromosome	1052906	1052956	51	-	-0.768771	-1.28766	-0.399517
NC-1136	8565	9089	107	79	0	CUST_4462_PI424014020	NC-1136	AGGAGACCTAGGGCCGAGTAATTCCCTTGTTTTAACTGTCAGTTGTGATTGAC	NC	1136	NA	NC-1136	NA	NA	NA	NA	NA	NA	NA	NA	NA	NA	NA	NA	NA	NA	NA	NA	NA	NA	NA	NA	P74015SYNY3,	NA	NA	NA	NA	NA	NA	NA	CUST_4462_PI424014020	chromosome	901073	901125	53	-	-0.913222	-0.631733	-0.832355
slr0042-as3	2691	2843	34	38	0	CUST_15386_PI424014020	slr0042-as3	AGCAGGTCGATTTAGAGGGCGGAATAAAACTTTCCAAACACATTCTTAGGCATTATTGGC	slr0042	as	Slr0042protein	slr0042-as3	slr0042	Synechocystissp.(strainPCC6803)	576	Q59991	slr0042	1148:Synechocystissp.pcc6803	NA	completeproteome,	IPR001119:S-layerhomologyregion,IPR007049:Carbohydrate-selectiveporinOprB,	GO:0005623~cell,GO:0016020~membrane,GO:0016021~integraltomembrane,GO:0031224~intrinsictomembrane,GO:0044425~membranepart,GO:0044464~cellpart,	NA	955016,	NA	GO:0006810~transport,GO:0051179~localization,GO:0051234~establishmentoflocalization,	slr0042,	slr0042,	Slr0042protein,	GO:0005215~transporteractivity,	NA	PIRSF015833:Synechocystishypotheticalproteinslr0042,	P74015SYNY3,	Q59991	slr0042	\probable porin; major outer membrane protein\\\\\""	C	Cell envelope	C1	Membranes	CUST_15386_PI424014020	chromosome	3173237	3173296	60	+	-0.633017	-1.40039	-0.187499
slr0320-int3	3616	3822	45	82	0	CUST_1596_PI423872883	slr0320-int3	GAGGGCTGTTTCGAGATCAGCTTTGCCCAGCCGTTGCTCGAGAATATTC	slr0320	int	Slr0320protein	slr0320-int3	slr0320	Synechocystissp.(strainPCC6803)	531	Q55524	slr0320	1148:Synechocystissp.pcc6803	NA	4Fe-4S,iron,iron-sulfur,metal-binding,s-adenosyl-l-methionine,	IPR005839:ProteinofunknownfunctionUPF0004,IPR006638:Elongatorprotein3/MiaB/NifB,IPR007197:RadicalSAM,IPR013785:Aldolase-typeTIMbarrel,	NA	SM00729:Elp3,	952803,	NA	GO:0006139~nucleobase,nucleoside,nucleotideandnucleicacidmetabolicprocess,GO:0006163~purinenucleotidemetabolicprocess,GO:0006164~purinenucleotidebiosyntheticprocess,GO:0006183~GTPbiosyntheticprocess,GO:0006220~pyrimidinenucleotidemetabolicprocess,GO:0006221~pyrimidinenucleotidebiosyntheticprocess,GO:0006228~UTPbiosyntheticprocess,GO:0006241~CTPbiosyntheticprocess,GO:0008152~metabolicprocess,GO:00…	slr0320,	slr0320,	Slr0320protein,	GO:0000166~nucleotidebinding,GO:0003824~catalyticactivity,GO:0004550~nucleosidediphosphatekinaseactivity,GO:0005488~binding,GO:0005506~ironionbinding,GO:0005524~ATPbinding,GO:0016301~kinaseactivity,GO:0016740~transferaseactivity,GO:0016772~transferaseactivity,transferringphosphorus-containinggroups,GO:0016776~phosphotransferaseactivity,phosphategroupasacceptor,GO:0017076~purinenucleotidebinding,G…	Energyproductionandconversion,	NA	P74015SYNY3,	Q55524	slr0320	hypothetical protein	P	Hypothetical	NA	NA	CUST_1596_PI423872883	chromosome	2268965	2269013	49	-	-0.258274	-1.4997	-0.0810528
sll0107-as1	20614	22004	259	74	0	CUST_14502_PI424014020	sll0107-as1	GGCTGATAGTACAAAAAGACGATTAACCCCATGGGTAAAAGCAGGGGAGCCACTAAA	sll0107	as	4-hydroxy-2-oxoglutaratealdolase	sll0107-as1	eda(sll0107)	Synechocystissp.(strainPCC6803)	206	Q55872	sll0107	1148:Synechocystissp.pcc6803	syn00030:Pentosephosphatepathway,syn00040:Pentoseandglucuronateinterconversions,syn00330:Arginineandprolinemetabolism,syn00630:Glyoxylateanddicarboxylatemetabolism,	aldehyde-lyase,carbon-carbonlyase,oxo-acid-lyase,	IPR000887:KDPGandKHGaldolase,IPR013785:Aldolase-typeTIMbarrel,	NA	NA	951922,	NA	GO:0008152~metabolicprocess,	eda,	\eda,eda;sll0107,sll0107,\\\\\""	4-hydroxy-2-oxoglutaratealdolase,	GO:0003824~catalyticactivity,	NA	PIRSF001360:2-dehydro-3-deoxyphosphogluconatealdolase,	P74015SYNY3,	Q55872	sll0107	KHG KDPG aldolase	F	Energy metabolism	F2	Amino acids and amines	CUST_14502_PI424014020	chromosome	2971424	2971480	57	-	0.253309	0.405152	0.813473
sll0576-int2	14024	14962	177	2	0	CUST_2498_PI423872883	sll0576-int2	CCCAACATTTGGTGATTTGTATTTAGTTTCTCCAAACTTAGGGAACCAAGGGGCGTTCAA	sll0576	int	HrEpiB	sll0576-int2	sll0576	Synechocystissp.(strainPCC6803)	312	P74729	sll0576	1148:Synechocystissp.pcc6803	NA	NA	IPR001509:NAD-dependentepimerase/dehydratase,	NA	NA	951887,	NA	GO:0008152~metabolicprocess,GO:0009987~cellularprocess,GO:0044237~cellularmetabolicprocess,	sll0576,	sll0576,	HrEpiB,	GO:0003824~catalyticactivity,GO:0005488~binding,GO:0005515~proteinbinding,GO:0048037~cofactorbinding,GO:0050662~coenzymebinding,	Cellenvelopebiogenesis,outermembrane/Carbohydratetransportandmetabolism,	PIRSF001459:UDP-glucose4-epimerase,	P74015SYNY3,	P74729	sll0576	putative sugar-nucleotide epimerase dehydratease	O	Other categories	O7	Other	CUST_2498_PI423872883	chromosome	3540258	3540317	60	+	-0.730031	-0.932089	-0.428421
sll1939-as1	10619	11291	133	71	0	CUST_2823_PI424014020	sll1939-as1	CCAGATCGTTGGCGATCGCCAGAGACGAATCGATGGAGGAGTTGAC	sll1939	as	Sll1939protein	sll1939-as1	sll1939	Synechocystissp.(strainPCC6803)	214	P73081	sll1939	1148:Synechocystissp.pcc6803	NA	completeproteome,	NA	NA	NA	953726,	NA	NA	sll1939,	sll1939,	Sll1939protein,	NA	NA	PIRSF020902:PIRSF020902,	P74015SYNY3,	P73081	sll1939	unknown protein	Z	Unknown	NA	NA	CUST_2823_PI424014020	chromosome	581834	581879	46	-	-0.457636	-0.828224	-0.371432
sll1321-5'UTR	4664	4940	59	10	0	CUST_838_PI424014020	sll1321-5'UTR	CTCTGACTACTAGCAAGGTGAGAAATGGAGTTTGGGCAACGGTCTTCCTTGGTAATCAAG	sll1321	5'UTR	ATPsynthaseproteinI	sll1321-5'UTR	atpI(sll1321)	Synechocystissp.(strainPCC6803)	117	P27196	sll1321	1148:Synechocystissp.pcc6803	NA	CF(0),hydrogeniontransport,iontransport,membrane,transmembrane,transport,	NA	GO:0005622~intracellular,GO:0005623~cell,GO:0016020~membrane,GO:0016021~integraltomembrane,GO:0016469~proton-transportingtwo-sectorATPasecomplex,GO:0031224~intrinsictomembrane,GO:0032991~macromolecularcomplex,GO:0033177~proton-transportingtwo-sectorATPasecomplex,proton-transportingdomain,GO:0043234~proteincomplex,GO:0044424~intracellularpart,GO:0044425~membranepart,GO:0044464~cellpart,GO:0045259~…	NA	NA	NA	GO:0006810~transport,GO:0006811~iontransport,GO:0006812~cationtransport,GO:0006818~hydrogentransport,GO:0015672~monovalentinorganiccationtransport,GO:0015992~protontransport,GO:0051179~localization,GO:0051234~establishmentoflocalization,	sll1321,	\atp1,atpI,atpI;sll1321,sll1321,\\\\\""	ATPsynthaseproteinI,	GO:0005215~transporteractivity,GO:0008324~cationtransmembranetransporteractivity,GO:0015075~iontransmembranetransporteractivity,GO:0015077~monovalentinorganiccationtransmembranetransporteractivity,GO:0015078~hydrogeniontransmembranetransporteractivity,GO:0022857~transmembranetransporteractivity,GO:0022890~inorganiccationtransmembranetransporteractivity,GO:0022891~substrate-specifictransmembranetr…	NA	PIRSF002752:gene1protein,	P74015SYNY3,	P27196	sll1321	hypothetical protein	H	Photosynthesis and respiration	H1	ATP synthase	CUST_838_PI424014020	chromosome	178040	178099	60	+	-1.00981	-5.02722	-2.67949
NC-167	23341	24936	294	31	0	CUST_3518_PI424014020	NC-167	ACAAAAACGGTGGTTTATCAACGGATAACCCACCGCCAACAAACTTTCACTAATAATGAA	NC	167	NA	ncl0270	NA	NA	NA	NA	NA	NA	NA	NA	NA	NA	NA	NA	NA	NA	NA	NA	NA	NA	NA	NA	P74015SYNY3,	NA	NA	NA	NA	NA	NA	NA	CUST_3518_PI424014020	chromosome	723897	723956	60	+	-0.157297	-2.04053	0.882449
NC-410	9457	10055	119	25	0	CUST_11063_PI424014020	NC-410	GTGTGAATGAGCCTAAAACCTAGAACTAGATTGTTAGACCGCCCCAGTCATTTCAGGTTT	NC	410	NA	ncr1080,SyR47	NA	NA	NA	NA	NA	NA	NA	NA	NA	NA	NA	NA	NA	NA	NA	NA	NA	NA	NA	NA	P74015SYNY3,	NA	NA	NA	NA	NA	NA	NA	CUST_11063_PI424014020	chromosome	2260297	2260356	60	-	0.269427	-1.3135	0.146873
slr1591-as1	31240	33404	393	84	0	CUST_2180_PI424014020	slr1591-as1	CAATGCTTTGGTGCTCAAACATTGGTGTCGCCACCCCCTGGCTGATGTGGAATTAAC	slr1591	as	Slr1591protein	slr1591-as1	slr1591	Synechocystissp.(strainPCC6803)	382	P72969	slr1591	1148:Synechocystissp.pcc6803	NA	completeproteome,	IPR013027:FAD-dependentpyridinenucleotide-disulphideoxidoreductase,	NA	NA	953606,	NA	NA	slr1591,	slr1591,	Slr1591protein,	GO:0003824~catalyticactivity,GO:0016491~oxidoreductaseactivity,	Energyproductionandconversion,	PIRSF000237:NADHdehydrogenase,	P74015SYNY3,	P72969	slr1591	hypothetical protein	P	Hypothetical	NA	NA	CUST_2180_PI424014020	chromosome	447869	447925	57	+	-0.67599	-0.328989	0.113519
sll1441-int1	33062	35354	416	79	0	CUST_1330_PI423872883	sll1441-int1	CAAAATGGCAAGCCCAGTAGGACTTAAAAAAAGCTTGCCAAATTGGCTCGTCAG	sll1441	int	Delta15desaturase	sll1441-int1	desB(sll1441)	Synechocystissp.(strainPCC6803)	359	Q79EF1	sll1441	1148:Synechocystissp.pcc6803	syn01040:Polyunsaturatedfattyacidbiosynthesis,syn02021:Two-componentsystem-Organism-specific,	completeproteome,	IPR005804:Fattyaciddesaturase,type1,IPR010257:Fattyaciddesaturase,type1,N-terminal,	GO:0005623~cell,GO:0016020~membrane,GO:0044464~cellpart,	NA	954989,	NA	GO:0006082~organicacidmetabolicprocess,GO:0006629~lipidmetabolicprocess,GO:0006631~fattyacidmetabolicprocess,GO:0006633~fattyacidbiosyntheticprocess,GO:0008152~metabolicprocess,GO:0008610~lipidbiosyntheticprocess,GO:0009058~biosyntheticprocess,GO:0009987~cellularprocess,GO:0016053~organicacidbiosyntheticprocess,GO:0019752~carboxylicacidmetabolicprocess,GO:0032787~monocarboxylicacidmetabolicproces…	desB,	\desB,desB;sll1441,sll1441,\\\\\""	Delta15desaturase,	GO:0003824~catalyticactivity,GO:0016491~oxidoreductaseactivity,GO:0016705~oxidoreductaseactivity,actingonpaireddonors,withincorporationorreductionofmolecularoxygen,GO:0016717~oxidoreductaseactivity,actingonpaireddonors,withoxidationofapairofdonorsresultinginthereductionofmolecularoxygentotwomoleculesofwater,	Lipidmetabolism,	PIRSF000347:fattyacid(acyl-CoA)desaturase,	P74015SYNY3,	Q79EF1	sll1441	acyl-lipid desaturase (omega-3)	G	Fatty acid	NA	NA	CUST_1330_PI423872883	chromosome	1895588	1895641	54	+	0.280067	0.180666	1.0472
sll1441-int2	19738	21079	248	84	0	CUST_1329_PI423872883	sll1441-int2	GAACAAAATGGCAAGCCCAGTAGGACTTAAAAAAAGCTTGCCAAATTGGCTCGTCAGAAT	sll1441	int	Delta15desaturase	sll1441-int2	desB(sll1441)	Synechocystissp.(strainPCC6803)	359	Q79EF1	sll1441	1148:Synechocystissp.pcc6803	syn01040:Polyunsaturatedfattyacidbiosynthesis,syn02021:Two-componentsystem-Organism-specific,	completeproteome,	IPR005804:Fattyaciddesaturase,type1,IPR010257:Fattyaciddesaturase,type1,N-terminal,	GO:0005623~cell,GO:0016020~membrane,GO:0044464~cellpart,	NA	954989,	NA	GO:0006082~organicacidmetabolicprocess,GO:0006629~lipidmetabolicprocess,GO:0006631~fattyacidmetabolicprocess,GO:0006633~fattyacidbiosyntheticprocess,GO:0008152~metabolicprocess,GO:0008610~lipidbiosyntheticprocess,GO:0009058~biosyntheticprocess,GO:0009987~cellularprocess,GO:0016053~organicacidbiosyntheticprocess,GO:0019752~carboxylicacidmetabolicprocess,GO:0032787~monocarboxylicacidmetabolicproces…	desB,	\desB,desB;sll1441,sll1441,\\\\\""	Delta15desaturase,	GO:0003824~catalyticactivity,GO:0016491~oxidoreductaseactivity,GO:0016705~oxidoreductaseactivity,actingonpaireddonors,withincorporationorreductionofmolecularoxygen,GO:0016717~oxidoreductaseactivity,actingonpaireddonors,withoxidationofapairofdonorsresultinginthereductionofmolecularoxygentotwomoleculesofwater,	Lipidmetabolism,	PIRSF000347:fattyacid(acyl-CoA)desaturase,	P74015SYNY3,	Q79EF1	sll1441	acyl-lipid desaturase (omega-3)	G	Fatty acid	NA	NA	CUST_1329_PI423872883	chromosome	1895585	1895644	60	+	-0.17378	-0.254218	0.436961
nlpD-0-x	3161	3339	40	24	0	CUST_11074_PI424014020	nlpD-0-x	GTAACAGCAAAGCTAACCCAGGGGAATAAACACACTTAAGAGGTACGATTACGATGCAGT	nlpD	0	NA	nlpD-0-x	NA	NA	NA	NA	NA	NA	NA	NA	NA	NA	NA	NA	NA	NA	NA	NA	NA	NA	NA	NA	P74015SYNY3,	NA	NA	NA	NA	NA	NA	NA	CUST_11074_PI424014020	chromosome	2262598	2262657	60	-	-0.305135	-1.33947	0.234234
rpoDI-0-x	5662	5991	71	41	0	CUST_16115_PI424014020	rpoDI-0-x	CAAAAAGCGCTGTCCTGATGGGGTCAAGACAACGCTGAGGGTTATATCACTGGATAAAG	rpoDI	0	NA	rpoDI-0-x	NA	NA	NA	NA	NA	NA	NA	NA	NA	NA	NA	NA	NA	NA	NA	NA	NA	NA	NA	NA	P74015SYNY3,	NA	NA	NA	NA	NA	NA	NA	CUST_16115_PI424014020	chromosome	3324557	3324615	59	-	-2.23888	-3.20052	-3.0918
slr1490-int1	24489	26167	308	72	0	CUST_19_PI423872883	slr1490-int1	CTTTCCCTGGACTTAACCCCAGTACCAGGGATTGGTCTGTGGCATTAACTTCAAC	slr1490	int	NA	slr1490-int1	NA	NA	NA	NA	slr1490	NA	NA	NA	NA	NA	NA	NA	NA	NA	NA	NA	NA	NA	NA	NA	P74015SYNY3,	NA	slr1490	ferrichrome-iron receptor	N	Transport and binding proteins	NA	NA	CUST_19_PI423872883	chromosome	40288	40342	55	-	-0.0424794	-2.43938	0.559809
infB-0-x	3556	3758	45	18	0	CUST_604_PI424014020	infB-0-x	CATGTCTTCCCGCAAGGTTACCCTCAGCAGTATTTCGGCCCAGGC	infB	0	NA	infB-0-x	NA	NA	NA	NA	NA	NA	NA	NA	NA	NA	NA	NA	NA	NA	NA	NA	NA	NA	NA	NA	P74015SYNY3,	NA	NA	NA	NA	NA	NA	NA	CUST_604_PI424014020	chromosome	136767	136811	45	+	-0.0997676	-1.13187	0.631055
sll1450-5'UTR	8881	9432	111	82	0	CUST_5032_PI424014020	sll1450-5'UTR	AGTGTAGGCAATAACTAAGGCCAGAAAGGGCAACTGCTGACGATCAC	sll1450	5'UTR	NitratetransportproteinnrtA	sll1450-5'UTR	nrtA(sll1450)	Synechocystissp.(strainPCC6803)	446	P73452	sll1450	1148:Synechocystissp.pcc6803	syn02010:ABCtransporters-General,syn02011:ABCtransporters-Organism-specific,	3d-structure,innermembrane,membrane,nitrateassimilation,transport,	NA	GO:0005623~cell,GO:0016020~membrane,GO:0044464~cellpart,	NA	954115,	NA	GO:0006807~nitrogencompoundmetabolicprocess,GO:0006810~transport,GO:0008152~metabolicprocess,GO:0042126~nitratemetabolicprocess,GO:0042128~nitrateassimilation,GO:0051179~localization,GO:0051234~establishmentoflocalization,	nrtA,	\nrtA,nrtA;sll1450,sll1450,\\\\\""	NitratetransportproteinnrtA,	NA	Inorganiciontransportandmetabolism,	NA	P74015SYNY3,	P73452	sll1450	nitrate nitrite transport system substrate-binding protein	N	Transport and binding proteins	NA	NA	CUST_5032_PI424014020	chromosome	1010575	1010621	47	+	-3.77064	-1.71861	-3.1761
slr2052-5'UTR	21052	22476	265	36	0	CUST_2895_PI424014020	slr2052-5'UTR	GGGAAATTACTACCTCAACCAACATCAAGCCCTAGGTTCGGTGAGGAGTTGGTATT	slr2052	5'UTR	Slr2052protein	slr2052-5'UTR	slr2052	Synechocystissp.(strainPCC6803)	298	P73094	slr2052	1148:Synechocystissp.pcc6803	NA	completeproteome,	NA	NA	NA	953739,	NA	NA	slr2052,	slr2052,	Slr2052protein,	NA	NA	PIRSF010528:Synechocystishypotheticalproteinslr2052,	P74015SYNY3,	P73094	slr2052	hypothetical protein	P	Hypothetical	NA	NA	CUST_2895_PI424014020	chromosome	597520	597575	56	-	0.636831	-1.67082	0.793646
sll0493-int2	19244	20554	242	69	0	CUST_2295_PI423872883	sll0493-int2	CGCAAAAGCAATACCTAAAAACTAAACTAGGCGGCCGATGTCTTCGTTAGAACCT	sll0493	int	Sll0493protein(Na-activatedKtransportersubunitKtrA)	sll0493-int2	ktrA(sll0493)	Synechocystissp.(strainPCC6803)	228	Q55496	sll0493	1148:Synechocystissp.pcc6803	NA	completeproteome,	IPR003148:TrkA-N,IPR006037:TrkA-C,	NA	NA	952097,	NA	GO:0006810~transport,GO:0006811~iontransport,GO:0006812~cationtransport,GO:0006813~potassiumiontransport,GO:0015672~monovalentinorganiccationtransport,GO:0030001~metaliontransport,GO:0051179~localization,GO:0051234~establishmentoflocalization,	sll0493,	\ktrA,ktrA;sll0493,sll0493,\\\\\""	Na-activatedKtransportersubunitKtrA,Sll0493protein,Sll0493protein(Na-activatedKtransportersubunitKtrA),	GO:0005215~transporteractivity,GO:0008324~cationtransmembranetransporteractivity,GO:0015075~iontransmembranetransporteractivity,GO:0022857~transmembranetransporteractivity,GO:0022891~substrate-specifictransmembranetransporteractivity,GO:0022892~substrate-specifictransporteractivity,	Inorganiciontransportandmetabolism,	PIRSF006476:conservedhypotheticalproteinMG323,	P74015SYNY3,	Q55496	sll0493	hypothetical protein	P	Hypothetical	NA	NA	CUST_2295_PI423872883	chromosome	3225607	3225661	55	+	0.758572	-0.208743	1.1343
slr0993-int3	12122	12918	152	83	0	CUST_1585_PI423872883	slr0993-int3	ATTAGTCCCGCCTACCCGAATTTCAAAGTGGAGGTGAGGCCCAGTAC	slr0993	int	\Lipoprotein;NlpD\\\\\""	slr0993-int3	nlpD(slr0993)	Synechocystissp.(strainPCC6803)	715	P74517	slr0993	1148:Synechocystissp.pcc6803	NA	completeproteome,lipoprotein,	IPR002482:Peptidoglycan-bindingLysM,IPR002886:PeptidaseM23B,	NA	SM00257:LysM,	952809,	NA	GO:0006508~proteolysis,GO:0007047~cellwallorganizationandbiogenesis,GO:0008152~metabolicprocess,GO:0009056~catabolicprocess,GO:0009987~cellularprocess,GO:0010382~cellwallmetabolicprocess,GO:0016043~cellularcomponentorganizationandbiogenesis,GO:0016998~cellwallcatabolicprocess,GO:0019538~proteinmetabolicprocess,GO:0043170~macromoleculemetabolicprocess,GO:0044237~cellularmetabolicprocess,GO:0044238…	nlpD,	\nlpD,nlpD;slr0993,slr0993,\\\\\""	\Lipoprotein;NlpD,Lipoprotein;NlpD,\\\\\""	GO:0003824~catalyticactivity,GO:0004175~endopeptidaseactivity,GO:0004222~metalloendopeptidaseactivity,GO:0008233~peptidaseactivity,GO:0016787~hydrolaseactivity,	Cellenvelopebiogenesis,outermembrane,	NA	P74015SYNY3,	P74517	slr0993	putative peptidase	C	Cell envelope	C1	Membranes	CUST_1585_PI423872883	chromosome	2262491	2262537	47	-	-0.0721646	-1.53747	0.107295
slr1490-int2	3569	3772	45	32	0	CUST_20_PI423872883	slr1490-int2	CTTTCCCTGGACTTAACCCCAGTACCAGGGATTGGTCTGTGGCATTAACTTCAAC	slr1490	int	NA	slr1490-int2	NA	NA	NA	NA	slr1490	NA	NA	NA	NA	NA	NA	NA	NA	NA	NA	NA	NA	NA	NA	NA	P74015SYNY3,	NA	slr1490	ferrichrome-iron receptor	N	Transport and binding proteins	NA	NA	CUST_20_PI423872883	chromosome	40288	40342	55	-	0.085802	-2.47463	0.995616
sll1327-int1	8928	9483	112	48	0	CUST_93_PI423872883	sll1327-int1	AAAAAACTCCCGCTAGTTCAAGCAGGAGTGCAACGAAAAGATCACTAAATGGGTTAGAGG	sll1327	int	ATPsynthasegammachain(ATPsynthaseF1sectorgammasubunit)(F-ATPasegammasubunit)	sll1327-int1	atpG(atpC)(sll1327)	Synechocystissp.(strainPCC6803)	314	P17253	sll1327	1148:Synechocystissp.pcc6803	syn00190:Oxidativephosphorylation,syn00195:Photosynthesis,	ATPsynthesis,cf(1),hydrogeniontransport,hydrolase,iontransport,transport,	IPR000131:ATPase,F1complex,gammasubunit,	GO:0005622~intracellular,GO:0005623~cell,GO:0005886~plasmamembrane,GO:0016020~membrane,GO:0016469~proton-transportingtwo-sectorATPasecomplex,GO:0032991~macromolecularcomplex,GO:0033178~proton-transportingtwo-sectorATPasecomplex,catalyticdomain,GO:0043234~proteincomplex,GO:0044424~intracellularpart,GO:0044425~membranepart,GO:0044459~plasmamembranepart,GO:0044464~cellpart,GO:0045259~proton-transpor…	NA	953353,	3.6.3.14,	GO:0006091~generationofprecursormetabolitesandenergy,GO:0006119~oxidativephosphorylation,GO:0006139~nucleobase,nucleoside,nucleotideandnucleicacidmetabolicprocess,GO:0006163~purinenucleotidemetabolicprocess,GO:0006164~purinenucleotidebiosyntheticprocess,GO:0006732~coenzymemetabolicprocess,GO:0006753~nucleosidephosphatemetabolicprocess,GO:0006754~ATPbiosyntheticprocess,GO:0006793~phosphorusmetabol…	atpC,	\atpC,atpG,atpG;atpC;sll1327,sll1327,\\\\\""	ATPsynthaseF1sectorgammasubunit,ATPsynthasegammachain,ATPsynthasegammachain(EC3.6.3.14)(ATPsynthaseF1sectorgammasubunit),	GO:0000166~nucleotidebinding,GO:0003824~catalyticactivity,GO:0005215~transporteractivity,GO:0005488~binding,GO:0005524~ATPbinding,GO:0008324~cationtransmembranetransporteractivity,GO:0015075~iontransmembranetransporteractivity,GO:0015077~monovalentinorganiccationtransmembranetransporteractivity,GO:0015078~hydrogeniontransmembranetransporteractivity,GO:0015399~primaryactivetransmembranetransporter…	NA	PIRSF001280:H(+)-transportingATPsynthasegammachain,	P74015SYNY3,	P17253	sll1327	ATP synthase gamma chain	H	Photosynthesis and respiration	H1	ATP synthase	CUST_93_PI423872883	chromosome	171886	171945	60	+	-0.653303	-4.44534	-1.07574
NC-823	29559	31598	372	63	0	CUST_3567_PI424014020	NC-823	AAAAAAGTCACTTTATATTTCAAAAGTGACAATCCATACGAGGTTATCTGGTTTGGCG	NC	823	NA	NC-823	NA	NA	NA	NA	NA	NA	NA	NA	NA	NA	NA	NA	NA	NA	NA	NA	NA	NA	NA	NA	P74015SYNY3,	NA	NA	NA	NA	NA	NA	NA	CUST_3567_PI424014020	chromosome	729496	729553	58	-	-0.98145	0.0277049	-0.113293
sll1070-as2	21344	22785	269	5	0	CUST_3995_PI424014020	sll1070-as2	GCCATGGCTCCATGTTGCAGTATGCCCTGCTCTATCTGCTGGGTT	sll1070	as	Transketolase	sll1070-as2	tktA(sll1070)	Synechocystissp.(strainPCC6803)	670	P73282	sll1070	1148:Synechocystissp.pcc6803	syn00030:Pentosephosphatepathway,syn00710:Carbonfixation,	calvincycle,magnesium,pentosephosphatepathway,thiaminpyrophosphate,thiaminepyrophosphate,transferase,	IPR005474:Transketolase,N-terminal,IPR005475:Transketolase,centralregion,IPR005476:Transketolase,C-terminal,IPR005478:Bacterialtransketolase,	NA	NA	953933,	NA	GO:0008152~metabolicprocess,GO:0015977~carbonutilizationbyfixationofcarbondioxide,	tktA,	\sll1070,tktA,tktA;sll1070,\\\\\""	Transketolase,	GO:0003824~catalyticactivity,GO:0004802~transketolaseactivity,GO:0016740~transferaseactivity,GO:0016744~transferaseactivity,transferringaldehydeorketonicgroups,	Carbohydratetransportandmetabolism,	PIRSF000418:transketolase,	P74015SYNY3,	P73282	sll1070	transketolase	F	Energy metabolism	F10	Pentose phosphate pathway	CUST_3995_PI424014020	chromosome	819727	819771	45	-	-0.299065	-0.543757	-0.0027765
NC-670	10061	10694	126	69	0	CUST_7257_PI424014020	NC-670	CGCCGGAGCGTTAGTAAGGAGATTTAGGGGGCGGAATAAAATTTTCCAAATACGTTCTAA	NC	670	NA	NC-670	NA	NA	NA	NA	NA	NA	NA	NA	NA	NA	NA	NA	NA	NA	NA	NA	NA	NA	NA	NA	P74015SYNY3,	NA	NA	NA	NA	NA	NA	NA	CUST_7257_PI424014020	chromosome	1479854	1479913	60	+	-0.943472	0.111746	0.357932
NC-237	29535	31572	372	37	0	CUST_16117_PI424014020	NC-237	CAAACCCCCCAACGAGTAGTTGGAGGGTTTCGCTTTTGGCGCTGATG	NC	237	NA	ncl1700	NA	NA	NA	NA	NA	NA	NA	NA	NA	NA	NA	NA	NA	NA	NA	NA	NA	NA	NA	NA	P74015SYNY3,	NA	NA	NA	NA	NA	NA	NA	CUST_16117_PI424014020	chromosome	3330092	3330138	47	+	-0.350652	1.3445	1.1222
ho1-0-x	16861	18001	212	66	0	CUST_796_PI424014020	ho1-0-x	AAAAAACTCCCGCTAGTTCAAGCAGGAGTGCAACGAAAAGATCACTAAATGGG	ho1	0	NA	ho1-0-x	NA	NA	NA	NA	NA	NA	NA	NA	NA	NA	NA	NA	NA	NA	NA	NA	NA	NA	NA	NA	P74015SYNY3,	NA	NA	NA	NA	NA	NA	NA	CUST_796_PI424014020	chromosome	171886	171938	53	+	-0.417991	-4.45304	-0.924359
sll1321	4544	4815	57	55	0	CUST_832_PI424014020	sll1321	CGCAGCTTTATAGGTTAGGAATCCCAGAAAAATAGGCAAAACCTCGAGGTTTTCCCTTTG	sll1321		ATPsynthaseproteinI	atp1, sll1321	atpI(sll1321)	Synechocystissp.(strainPCC6803)	117	P27196	sll1321	1148:Synechocystissp.pcc6803	NA	CF(0),hydrogeniontransport,iontransport,membrane,transmembrane,transport,	NA	GO:0005622~intracellular,GO:0005623~cell,GO:0016020~membrane,GO:0016021~integraltomembrane,GO:0016469~proton-transportingtwo-sectorATPasecomplex,GO:0031224~intrinsictomembrane,GO:0032991~macromolecularcomplex,GO:0033177~proton-transportingtwo-sectorATPasecomplex,proton-transportingdomain,GO:0043234~proteincomplex,GO:0044424~intracellularpart,GO:0044425~membranepart,GO:0044464~cellpart,GO:0045259~…	NA	NA	NA	GO:0006810~transport,GO:0006811~iontransport,GO:0006812~cationtransport,GO:0006818~hydrogentransport,GO:0015672~monovalentinorganiccationtransport,GO:0015992~protontransport,GO:0051179~localization,GO:0051234~establishmentoflocalization,	sll1321,	\atp1,atpI,atpI;sll1321,sll1321,\\\\\""	ATPsynthaseproteinI,	GO:0005215~transporteractivity,GO:0008324~cationtransmembranetransporteractivity,GO:0015075~iontransmembranetransporteractivity,GO:0015077~monovalentinorganiccationtransmembranetransporteractivity,GO:0015078~hydrogeniontransmembranetransporteractivity,GO:0022857~transmembranetransporteractivity,GO:0022890~inorganiccationtransmembranetransporteractivity,GO:0022891~substrate-specifictransmembranetr…	NA	PIRSF002752:gene1protein,	P74015SYNY3,	P27196	sll1321	hypothetical protein	H	Photosynthesis and respiration	H1	ATP synthase	CUST_832_PI424014020	chromosome	177640	177699	60	+	-0.574217	-4.78477	-2.31319
sll1934-as1	8939	9497	112	62	0	CUST_2901_PI424014020	sll1934-as1	GACATTGGGGAAAAACTACGCCAATTCACCCGCCAAGCCTTTGAGCTTTTC	sll1934	as	Sll1934protein	sll1934-as1	sll1934	Synechocystissp.(strainPCC6803)	148	P73095	sll1934	1148:Synechocystissp.pcc6803	NA	completeproteome,	NA	NA	NA	953740,	NA	NA	sll1934,	sll1934,	Sll1934protein,	NA	NA	PIRSF012407:Synechocystishypotheticalproteinsll1934,	P74015SYNY3,	P73095	sll1934	hypothetical protein	P	Hypothetical	NA	NA	CUST_2901_PI424014020	chromosome	598520	598570	51	-	-0.245032	-2.05412	0.218071
NC-504	15703	16757	198	12	0	CUST_11075_PI424014020	NC-504	CAGGCTTTCATGCTGTAAGTAACAGCAAAGCTAACCCAGGGGAATAAACACACTTAAGAG	NC	504	NA	NC-504	NA	NA	NA	NA	NA	NA	NA	NA	NA	NA	NA	NA	NA	NA	NA	NA	NA	NA	NA	NA	P74015SYNY3,	NA	NA	NA	NA	NA	NA	NA	CUST_11075_PI424014020	chromosome	2262616	2262675	60	-	-0.540408	-1.4522	0.341085
sll1321-int1	19935	21286	251	36	0	CUST_101_PI423872883	sll1321-int1	CCCACCAGTGCTCCGAGCAAATAATTTAAAGCTATATTGAGGGAATAGACCCAGACAACA	sll1321	int	ATPsynthaseproteinI	sll1321-int1	atpI(sll1321)	Synechocystissp.(strainPCC6803)	117	P27196	sll1321	1148:Synechocystissp.pcc6803	NA	CF(0),hydrogeniontransport,iontransport,membrane,transmembrane,transport,	NA	GO:0005622~intracellular,GO:0005623~cell,GO:0016020~membrane,GO:0016021~integraltomembrane,GO:0016469~proton-transportingtwo-sectorATPasecomplex,GO:0031224~intrinsictomembrane,GO:0032991~macromolecularcomplex,GO:0033177~proton-transportingtwo-sectorATPasecomplex,proton-transportingdomain,GO:0043234~proteincomplex,GO:0044424~intracellularpart,GO:0044425~membranepart,GO:0044464~cellpart,GO:0045259~…	NA	NA	NA	GO:0006810~transport,GO:0006811~iontransport,GO:0006812~cationtransport,GO:0006818~hydrogentransport,GO:0015672~monovalentinorganiccationtransport,GO:0015992~protontransport,GO:0051179~localization,GO:0051234~establishmentoflocalization,	sll1321,	\atp1,atpI,atpI;sll1321,sll1321,\\\\\""	ATPsynthaseproteinI,	GO:0005215~transporteractivity,GO:0008324~cationtransmembranetransporteractivity,GO:0015075~iontransmembranetransporteractivity,GO:0015077~monovalentinorganiccationtransmembranetransporteractivity,GO:0015078~hydrogeniontransmembranetransporteractivity,GO:0022857~transmembranetransporteractivity,GO:0022890~inorganiccationtransmembranetransporteractivity,GO:0022891~substrate-specifictransmembranetr…	NA	PIRSF002752:gene1protein,	P74015SYNY3,	P27196	sll1321	hypothetical protein	H	Photosynthesis and respiration	H1	ATP synthase	CUST_101_PI423872883	chromosome	177812	177871	60	+	-0.688145	-5.12256	-2.52031
sll0771-5'UTR	15306	16328	193	8	0	CUST_11661_PI424014020	sll0771-5'UTR	GTAAAGCTGAAATTGAAGAAGTTAGCCTATGGCAAGTTGCGCTTGCCCAC	sll0771	5'UTR	Glucosetransportprotein	sll0771-5'UTR	gtr(glcP)(sll0771)	Synechocystissp.(strainPCC6803)	468	P15729	sll0771	1148:Synechocystissp.pcc6803	NA	completeproteome,membrane,sugartransport,transmembrane,transmembraneprotein,transport,	IPR003663:Sugartransporter,IPR005828:Generalsubstratetransporter,IPR005829:Sugartransportersuperfamily,IPR007114:Majorfacilitatorsuperfamily,	GO:0005623~cell,GO:0016020~membrane,GO:0016021~integraltomembrane,GO:0031224~intrinsictomembrane,GO:0044425~membranepart,GO:0044464~cellpart,	NA	952710,	NA	GO:0006810~transport,GO:0008643~carbohydratetransport,GO:0051179~localization,GO:0051234~establishmentoflocalization,	glcP,	\glcP,gtr,gtr;glcP;sll0771,sll0771,\\\\\""	Glucosetransportprotein,	GO:0005215~transporteractivity,GO:0005351~sugar:hydrogenionsymporteractivity,GO:0015144~carbohydratetransmembranetransporteractivity,GO:0015291~secondaryactivetransmembranetransporteractivity,GO:0015293~symporteractivity,GO:0022804~activetransmembranetransporteractivity,GO:0022857~transmembranetransporteractivity,GO:0022891~substrate-specifictransmembranetransporteractivity,GO:0022892~substrate-s…	NA	PIRSF005322:glucosetransportprotein,	P74015SYNY3,	P15729	sll0771	glucose transport protein	N	Transport and binding proteins	NA	NA	CUST_11661_PI424014020	chromosome	2400617	2400666	50	+	-0.444067	-3.23931	-0.610454
sll1327-int2	3955	4185	50	20	0	CUST_94_PI423872883	sll1327-int2	AAAAAACTCCCGCTAGTTCAAGCAGGAGTGCAACGAAAAGATCACTAAATGGGTTAGAGG	sll1327	int	ATPsynthasegammachain(ATPsynthaseF1sectorgammasubunit)(F-ATPasegammasubunit)	sll1327-int2	atpG(atpC)(sll1327)	Synechocystissp.(strainPCC6803)	314	P17253	sll1327	1148:Synechocystissp.pcc6803	syn00190:Oxidativephosphorylation,syn00195:Photosynthesis,	ATPsynthesis,cf(1),hydrogeniontransport,hydrolase,iontransport,transport,	IPR000131:ATPase,F1complex,gammasubunit,	GO:0005622~intracellular,GO:0005623~cell,GO:0005886~plasmamembrane,GO:0016020~membrane,GO:0016469~proton-transportingtwo-sectorATPasecomplex,GO:0032991~macromolecularcomplex,GO:0033178~proton-transportingtwo-sectorATPasecomplex,catalyticdomain,GO:0043234~proteincomplex,GO:0044424~intracellularpart,GO:0044425~membranepart,GO:0044459~plasmamembranepart,GO:0044464~cellpart,GO:0045259~proton-transpor…	NA	953353,	3.6.3.14,	GO:0006091~generationofprecursormetabolitesandenergy,GO:0006119~oxidativephosphorylation,GO:0006139~nucleobase,nucleoside,nucleotideandnucleicacidmetabolicprocess,GO:0006163~purinenucleotidemetabolicprocess,GO:0006164~purinenucleotidebiosyntheticprocess,GO:0006732~coenzymemetabolicprocess,GO:0006753~nucleosidephosphatemetabolicprocess,GO:0006754~ATPbiosyntheticprocess,GO:0006793~phosphorusmetabol…	atpC,	\atpC,atpG,atpG;atpC;sll1327,sll1327,\\\\\""	ATPsynthaseF1sectorgammasubunit,ATPsynthasegammachain,ATPsynthasegammachain(EC3.6.3.14)(ATPsynthaseF1sectorgammasubunit),	GO:0000166~nucleotidebinding,GO:0003824~catalyticactivity,GO:0005215~transporteractivity,GO:0005488~binding,GO:0005524~ATPbinding,GO:0008324~cationtransmembranetransporteractivity,GO:0015075~iontransmembranetransporteractivity,GO:0015077~monovalentinorganiccationtransmembranetransporteractivity,GO:0015078~hydrogeniontransmembranetransporteractivity,GO:0015399~primaryactivetransmembranetransporter…	NA	PIRSF001280:H(+)-transportingATPsynthasegammachain,	P74015SYNY3,	P17253	sll1327	ATP synthase gamma chain	H	Photosynthesis and respiration	H1	ATP synthase	CUST_94_PI423872883	chromosome	171886	171945	60	+	-0.521505	-4.33895	-1.0505
slr1624-as1	7565	8034	95	44	0	CUST_10040_PI424014020	slr1624-as1	CTGAAGCGGTGGAGGAACCGGAGTTAGTAGGGGAGACAGAAGAGGAAATACT	slr1624	as	Slr1624protein	slr1624-as1	slr1624	Synechocystissp.(strainPCC6803)	458	P74339	slr1624	1148:Synechocystissp.pcc6803	NA	completeproteome,	NA	NA	NA	953199,	NA	NA	slr1624,	slr1624,	Slr1624protein,	NA	NA	PIRSF014831:Synechocystishypotheticalproteinslr1624,	P74015SYNY3,	P74339	slr1624	hypothetical protein	P	Hypothetical	NA	NA	CUST_10040_PI424014020	chromosome	2036693	2036744	52	+	-1.14635	-3.22999	-1.11645
ssl0020-5'UTR	18224	19467	230	2	0	CUST_12111_PI424014020	ssl0020-5'UTR	GCCTCATGAAGCCTCCATCGGGACAACTATATCCAGATCGAGCTACTTCAAAAAACTTAA	ssl0020	5'UTR	Ferredoxin-1(FerredoxinI)	ssl0020-5'UTR	petF(fed)(ssl0020)	Synechocystissp.(strainPCC6803)	97	P27320	ssl0020	1148:Synechocystissp.pcc6803	syn00195:Photosynthesis,	2Fe-2S,Directproteinsequencing,electrontransfer,electrontransport,iron,iron-sulfur,iron-sulfurprotein,metal-binding,metalloprotein,transport,	IPR001041:Ferredoxin,IPR006058:2Fe-2Sferredoxin,iron-sulphurbindingsite,IPR010241:Ferredoxin[2Fe-2S],plant,IPR012675:Beta-graspfold,ferredoxin-type,	NA	NA	952540,	NA	GO:0006091~generationofprecursormetabolitesandenergy,GO:0006118~electrontransport,GO:0006810~transport,GO:0008152~metabolicprocess,GO:0051179~localization,GO:0051234~establishmentoflocalization,	petF,	\fed,petF,petF;fed;ssl0020,ssl0020,\\\\\""	FerredoxinI,Ferredoxin-1,Ferredoxin-1(FerredoxinI),	GO:0003824~catalyticactivity,GO:0005488~binding,GO:0005506~ironionbinding,GO:0005515~proteinbinding,GO:0009055~electroncarrieractivity,GO:0016491~oxidoreductaseactivity,GO:0043167~ionbinding,GO:0043169~cationbinding,GO:0046872~metalionbinding,GO:0046914~transitionmetalionbinding,GO:0051536~iron-sulfurclusterbinding,GO:0051537~2iron,2sulfurclusterbinding,GO:0051540~metalclusterbinding,	NA	PIRSF000066:2Fe-2Sferredoxin,	P74015SYNY3,	P27320	ssl0020	ferredoxin I	NA	NA	NA	NA	CUST_12111_PI424014020	chromosome	2485221	2485280	60	+	-0.211316	-3.45185	-1.32399
sll1352-int1	7120	7550	89	70	0	CUST_813_PI423872883	sll1352-int1	GTGGGGCGAAGTCAAAACCCGATCACCTGGTTGCACTAAGGACAC	sll1352	int	Sll1352protein	sll1352-int1	sll1352	Synechocystissp.(strainPCC6803)	472	P73520	sll1352	1148:Synechocystissp.pcc6803	NA	completeproteome,	NA	GO:0005622~intracellular,GO:0005623~cell,GO:0005737~cytoplasm,GO:0009507~chloroplast,GO:0009532~plastidstroma,GO:0009536~plastid,GO:0009570~chloroplaststroma,GO:0009573~chloroplastribulosebisphosphatecarboxylasecomplex,GO:0032991~macromolecularcomplex,GO:0043226~organelle,GO:0043227~membrane-boundorganelle,GO:0043229~intracellularorganelle,GO:0043231~intracellularmembrane-boundorganelle,GO:004323…	NA	954183,	NA	GO:0008152~metabolicprocess,GO:0015977~carbonutilizationbyfixationofcarbondioxide,	sll1352,	sll1352,	Sll1352protein,	GO:0003824~catalyticactivity,GO:0016829~lyaseactivity,GO:0016830~carbon-carbonlyaseactivity,GO:0016831~carboxy-lyaseactivity,GO:0016984~ribulose-bisphosphatecarboxylaseactivity,	Functionunknown,	PIRSF026421:membraneprotein,	P74015SYNY3,	P73520	sll1352	unknown protein	Z	Unknown	NA	NA	CUST_813_PI423872883	chromosome	1088006	1088050	45	+	-0.42189	-1.12227	-0.285868
NC-219	5403	5721	68	26	0	CUST_9589_PI424014020	NC-219	CAAGTCGGGGGAGAAGCTAGAAAAAAATCCCCCAGCATTGGGGTCACTTTAG	SyR49	219	NA	ncr0910,SyR49	NA	NA	NA	NA	NA	NA	NA	NA	NA	NA	NA	NA	NA	NA	NA	NA	NA	NA	NA	NA	P74015SYNY3,	NA	NA	NA	NA	NA	NA	NA	CUST_9589_PI424014020	chromosome	1945423	1945474	52	-	0.00640899	-2.12342	-0.123407
slr2073	4337	4593	55	3	0	CUST_4528_PI424014020	slr2073	TCCTCTTCGTACTCATCGTGTTCACTGATGCCGACGAAGTCTTTTAACTTGGTCAAAATC	slr2073		CelldivisionproteinsepF	ycf50, slr2073	sepF(slr2073)	Synechocystissp.(strainPCC6803)	186	P73376	slr2073	1148:Synechocystissp.pcc6803	NA	completeproteome,	IPR007561:ProteinofunknownfunctionDUF552,	NA	NA	954030,	NA	NA	slr2073,	slr2073,	Ycf50-likeprotein,	NA	Functionunknown,	NA	P74015SYNY3,	P73376	slr2073	hypothetical protein YCF50	P	Hypothetical	NA	NA	CUST_4528_PI424014020	chromosome	913298	913357	60	-	0.627839	-0.536367	0.339256
sll0375	3279	3463	41	63	0	CUST_13222_PI424014020	sll0375	CAGTCCTTGACCTTTACCTCTAAGTCTATGAAAGGAATTAACGTTTGTCGCTCGATCGCC	sll0375		NA	sll0375	NA	NA	NA	NA	sll0375	NA	NA	NA	NA	NA	NA	NA	NA	NA	NA	NA	NA	NA	NA	NA	P74015SYNY3,	NA	sll0375	unknown protein	Z	Unknown	NA	NA	CUST_13222_PI424014020	chromosome	2706706	2706765	60	+	-0.606492	-0.418834	-0.186277
sll1200-int2	23444	25050	295	60	0	CUST_185_PI423872883	sll1200-int2	AACCACTTACCCATCGGTTGCCGAAATGTAGCAACTATCCCTCCCACC	sll1200	int	Sll1200protein	sll1200-int2	sll1200	Synechocystissp.(strainPCC6803)	391	P72824	sll1200	1148:Synechocystissp.pcc6803	NA	completeproteome,	IPR011701:MajorfacilitatorsuperfamilyMFS-1,	NA	NA	953458,	NA	NA	sll1200,	sll1200,	Sll1200protein,	NA	NA	NA	P74015SYNY3,	P72824	sll1200	hypothetical protein	P	Hypothetical	NA	NA	CUST_185_PI423872883	chromosome	288599	288646	48	+	-0.104092	-0.166662	-0.0758105
ssr1169	1013	1052	13	32	0	CUST_15005_PI424014020	ssr1169	GAAAACCCCCAGGGGCGGCAATAGAATCGCACAAATGATCTTAACAATATCCATTAGTTC	ssr1169		UPF0057membraneproteinssr1169	ESI3, ssr1169	ssr1169	Synechocystissp.(strainPCC6803)	54	P74805	ssr1169	1148:Synechocystissp.pcc6803	NA	completeproteome,membrane,transmembrane,	IPR000612:ProteinofunknownfunctionUPF0057,	NA	NA	NA	NA	NA	NA	ssr1169,	UPF0057membraneproteinssr1169,	NA	NA	NA	P74015SYNY3,	P74805	ssr1169	stress induced hydrophobic peptide homolog	O	Other categories	O1	Adaptations and atypical conditions	CUST_15005_PI424014020	chromosome	3084415	3084474	60	-	-0.706379	-1.82807	-1.56375
slr1028-int9	4904	5195	62	10	0	CUST_480_PI423872883	slr1028-int9	GTCACCATAGCTATCCCCATCAAAGTTCCCCACCACTACTGAAAAGCCCGCTAAGTCTTC	slr1028	int	Slr1028protein	slr1028-int9	slr1028	Synechocystissp.(strainPCC6803)	3972	P73139	slr1028	1148:Synechocystissp.pcc6803	NA	completeproteome,	IPR000215:ProteaseinhibitorI4,serpin,IPR000413:Integrinsalphachain,IPR001480:Curculin-like(mannose-binding)lectin,IPR003644:Na-Caexchanger/integrin-beta4,IPR006558:LamG-likejellyrollfold,IPR011801:Cyanobacteriallongproteinrepeat,IPR013517:FG-GAP,IPR013519:Integrinalphabeta-propellor,	GO:0005623~cell,GO:0005886~plasmamembrane,GO:0005887~integraltoplasmamembrane,GO:0008305~integrincomplex,GO:0016020~membrane,GO:0016021~integraltomembrane,GO:0031224~intrinsictomembrane,GO:0031226~intrinsictoplasmamembrane,GO:0032991~macromolecularcomplex,GO:0043234~proteincomplex,GO:0043235~receptorcomplex,GO:0044425~membranepart,GO:0044459~plasmamembranepart,GO:0044464~cellpart,	SM00093:SERPIN,SM00108:Blectin,SM00191:Intalpha,SM00237:Calxbeta,SM00560:LamGL,	953786,	NA	GO:0007154~cellcommunication,GO:0007155~celladhesion,GO:0009987~cellularprocess,GO:0022610~biologicaladhesion,	slr1028,	slr1028,	Slr1028protein,	GO:0005488~binding,GO:0005529~sugarbinding,GO:0030246~carbohydratebinding,	NA	PIRSF010349:Synechocystishypotheticalproteinslr1028,	P74015SYNY3,	P73139	slr1028	unknown protein	Z	Unknown	NA	NA	CUST_480_PI423872883	chromosome	651781	651840	60	-	0.276901	0.241065	0.445863
sll1823-as1	1807	1894	23	24	0	CUST_4039_PI424014020	sll1823-as1	GTGCGGCCCCAGGGGGGAGTAAACGCAGGCCACACAATTGTGGTTAACGATCAGACTTTT	sll1823	as	Adenylosuccinatesynthetase(EC6.3.4.4)(IMP--aspartateligase)(AdSS)(AMPSase)	sll1823-as1	purA(sll1823)	Synechocystissp.(strainPCC6803)	444	P73290	sll1823	1148:Synechocystissp.pcc6803	syn00230:Purinemetabolism,syn00252:Alanineandaspartatemetabolism,	AMPbiosynthesis,GTPbinding,GTP-binding,cytoplasm,homodimer,ligase,magnesium,metal-binding,nucleotide-binding,purinebiosynthesis,purinenucleotidebiosynthesis,	IPR001114:Adenylosuccinatesynthetase,	NA	SM00788:Adenylsuccsynt,	NA	6.3.4.4,	GO:0006139~nucleobase,nucleoside,nucleotideandnucleicacidmetabolicprocess,GO:0006163~purinenucleotidemetabolicprocess,GO:0006164~purinenucleotidebiosyntheticprocess,GO:0008152~metabolicprocess,GO:0009058~biosyntheticprocess,GO:0009117~nucleotidemetabolicprocess,GO:0009165~nucleotidebiosyntheticprocess,GO:0009987~cellularprocess,GO:0044237~cellularmetabolicprocess,GO:0044238~primarymetabolicproces…	sll1823,	\purA,purA;sll1823,sll1823,\\\\\""	AMPSase,AdSS,Adenylosuccinatesynthetase,Adenylosuccinatesynthetase(EC6.3.4.4)(IMP--aspartateligase)(AdSS)(AMPSase),IMP--aspartateligase,	GO:0000166~nucleotidebinding,GO:0000287~magnesiumionbinding,GO:0003824~catalyticactivity,GO:0004019~adenylosuccinatesynthaseactivity,GO:0005488~binding,GO:0005525~GTPbinding,GO:0016874~ligaseactivity,GO:0016879~ligaseactivity,formingcarbon-nitrogenbonds,GO:0017076~purinenucleotidebinding,GO:0019001~guanylnucleotidebinding,GO:0032553~ribonucleotidebinding,GO:0032555~purineribonucleotidebinding,GO:…	NA	PIRSF001578:adenylosuccinatesynthase,	P74015SYNY3,	P73290	sll1823	adenylosuccinate synthetase	I	Purines	NA	NA	CUST_4039_PI424014020	chromosome	825766	825825	60	-	-0.517251	-0.626028	-0.173433
CsiR1-NC	6496	6881	81	81	0	CUST_4458_PI424014020	CsiR1-NC	GTAGGTCTAATCCTTGGCAAGGTTGGGATTTGAGCCAATGGCATTCGCAG	CsiR1	425	NA	ncr0380,SyR14CsiR1	CsiR1	NA	NA	NA	NA	NA	NA	NA	NA	NA	NA	NA	NA	NA	NA	NA	NA	NA	NA	NA	P74015SYNY3,	NA	NA	NA	NA	NA	NA	NA	CUST_4458_PI424014020	chromosome	900789	900838	50	-	-0.476895	-0.319782	-1.12989
slr0822-int3	3203	3383	40	68	0	CUST_1190_PI423872883	slr0822-int3	GGATTTACAGGCAAAACCCAACACCCGTAATCCCCGACTGGCCAT	slr0822	int	\Cation-transportingATPase;E1-E2ATPase\\\\\""	slr0822-int3	slr0822	Synechocystissp.(strainPCC6803)	953	P74062	slr0822	1148:Synechocystissp.pcc6803	NA	atp-binding,hydrolase,iontransport,membrane,nucleotide-binding,phosphoprotein,transmembrane,	IPR000695:H+transportingATPase,protonpump,IPR001757:ATPase,P-type,K/Mg/Cd/Cu/Zn/Na/Ca/Na/H-transporter,IPR004014:ATPase,P-typecation-transporter,N-terminal,IPR005834:Haloaciddehalogenase-likehydrolase,IPR006068:ATPase,P-typecation-transporter,C-terminal,IPR008250:E1-E2ATPase-associatedregion,	GO:0005623~cell,GO:0016020~membrane,GO:0016021~integraltomembrane,GO:0031224~intrinsictomembrane,GO:0044425~membranepart,GO:0044464~cellpart,	NA	954831,	NA	GO:0006810~transport,GO:0006811~iontransport,GO:0006812~cationtransport,GO:0006818~hydrogentransport,GO:0008152~metabolicprocess,GO:0015672~monovalentinorganiccationtransport,GO:0015992~protontransport,GO:0051179~localization,GO:0051234~establishmentoflocalization,	slr0822,	slr0822,	\Cation-transportingATPase;E1-E2ATPase,Cation-transportingATPase;E1-E2ATPase,\\\\\""	GO:0000166~nucleotidebinding,GO:0000287~magnesiumionbinding,GO:0003824~catalyticactivity,GO:0005215~transporteractivity,GO:0005488~binding,GO:0005524~ATPbinding,GO:0015075~iontransmembranetransporteractivity,GO:0015399~primaryactivetransmembranetransporteractivity,GO:0015405~P-P-bond-hydrolysis-driventransmembranetransporteractivity,GO:0015662~ATPaseactivity,coupledtotransmembranemovementofions,p…	Inorganiciontransportandmetabolism,	PIRSF001297:Na(+)/K(+)-transportingATPasealphachain,	P74015SYNY3,	P74062	slr0822	cation-transporting P-type ATPase PacL	N	Transport and binding proteins	NA	NA	CUST_1190_PI423872883	chromosome	1715059	1715103	45	-	-0.63399	-0.334292	0.327806
slr0758-int1	18568	19837	234	32	0	CUST_2426_PI423872883	slr0758-int1	AGAAAGGGAATCAATGGCAATGCGGGAAGGTTTAAATTCCGATATTTCCGACTTGATCAT	slr0758	int	CircadianclockproteinkinasekaiC(EC2.7.11.1)	slr0758-int1	kaiC(slr0758)	Synechocystissp.(strainPCC6803)	519	P74646	slr0758	1148:Synechocystissp.pcc6803	syn02021:Two-componentsystem-Organism-specific,	Serine/threonine-proteinkinase,Transcription,Transcriptionregulation,atp-binding,biologicalrhythms,dna-binding,kinase,magnesium,metal-binding,nucleotide-binding,phosphoprotein,repressor,transferase,	IPR004504:DNArepairproteinRadA,IPR010624:CircadianclockproteinKaiC,IPR013503:Circadianclock,KaiC,IPR014774:CircadianclockproteinKaiC,centralregion,IPR015140:KaiAbinding,	NA	NA	951960,	2.7.11.1,	GO:0006139~nucleobase,nucleoside,nucleotideandnucleicacidmetabolicprocess,GO:0006259~DNAmetabolicprocess,GO:0006281~DNArepair,GO:0006350~transcription,GO:0006351~transcription,DNA-dependent,GO:0006355~regulationoftranscription,DNA-dependent,GO:0006464~proteinmodificationprocess,GO:0006468~proteinaminoacidphosphorylation,GO:0006793~phosphorusmetabolicprocess,GO:0006796~phosphatemetabolicprocess,GO…	slr0758,	\kaiC,kaiC;slr0758,slr0758,\\\\\""	CircadianclockproteinkinasekaiC,CircadianclockproteinkinasekaiC(EC2.7.11.1),	GO:0000166~nucleotidebinding,GO:0000287~magnesiumionbinding,GO:0003676~nucleicacidbinding,GO:0003677~DNAbinding,GO:0003684~damagedDNAbinding,GO:0003824~catalyticactivity,GO:0004672~proteinkinaseactivity,GO:0004674~proteinserine/threoninekinaseactivity,GO:0004712~proteinserine/threonine/tyrosinekinaseactivity,GO:0005488~binding,GO:0005524~ATPbinding,GO:0016301~kinaseactivity,GO:0016740~transferase…	NA	PIRSF006585:Synechocystisconservedhypotheticalproteinsll1595,	P74015SYNY3,	P74646	slr0758	circadian clock protein KaiC homolog	O	Other categories	O7	Other	CUST_2426_PI423872883	chromosome	3435962	3436021	60	-	-0.0499828	-0.365592	-0.35786
NC-1399	3896	4124	49	44	0	CUST_7066_PI424014020	NC-1399	GACAGAACGGGAGTCAGAAGTCAATACCGGTCAGCTAAAACCCCGGCTATC	NC	1399	NA	NC-1399	NA	NA	NA	NA	NA	NA	NA	NA	NA	NA	NA	NA	NA	NA	NA	NA	NA	NA	NA	NA	P74015SYNY3,	NA	NA	NA	NA	NA	NA	NA	CUST_7066_PI424014020	chromosome	1431599	1431649	51	-	-0.133856	-4.03932	-0.472224
slr1594-int3	641	666	8	71	0	CUST_323_PI423872883	slr1594-int3	ATAAATCCTGGGGTAAAAAAGGCTTGGATAAGTTATCATTCACCCCAGACATTTTGGC	slr1594	int	PatAsubfamily	slr1594-int3	slr1594	Synechocystissp.(strainPCC6803)	395	P72972	slr1594	1148:Synechocystissp.pcc6803	NA	NA	IPR001789:Responseregulatorreceiver,	NA	SM00448:REC,	953609,	NA	GO:0000160~two-componentsignaltransductionsystem(phosphorelay),GO:0006139~nucleobase,nucleoside,nucleotideandnucleicacidmetabolicprocess,GO:0006350~transcription,GO:0006351~transcription,DNA-dependent,GO:0006355~regulationoftranscription,DNA-dependent,GO:0007154~cellcommunication,GO:0007165~signaltransduction,GO:0008152~metabolicprocess,GO:0009987~cellularprocess,GO:0010467~geneexpression,GO:0010…	slr1594,	slr1594,	PatAsubfamily,	GO:0000156~two-componentresponseregulatoractivity,GO:0004871~signaltransduceractivity,GO:0030528~transcriptionregulatoractivity,GO:0060089~moleculartransduceractivity,	NA	PIRSF005897:responseregulatorofheterocystpatternformationPatA,	P74015SYNY3,	P72972	slr1594	two-component response regulator PatA subfamily	J	Regulatory functions	NA	NA	CUST_323_PI423872883	chromosome	452821	452878	58	-	-1.18122	0.243373	0.00455688
slr1596-as2	2393	2522	30	57	0	CUST_2220_PI424014020	slr1596-as2	ATAATTCCCCCTAGGCATGGTGCTCAAGGGGGAAATAAATAATTGAGGCGACTAGTTAG	slr1596	as	ProtonextrusionproteinpcxA	slr1596-as2	pcxA(cotA)(slr1596)	Synechocystissp.(strainPCC6803)	440	P75028	slr1596	1148:Synechocystissp.pcc6803	NA	completeproteome,hydrogeniontransport,innermembrane,iontransport,membrane,transmembrane,transport,	IPR004282:CemA,	NA	NA	953612,	NA	GO:0006810~transport,GO:0006811~iontransport,GO:0006812~cationtransport,GO:0006818~hydrogentransport,GO:0015672~monovalentinorganiccationtransport,GO:0015992~protontransport,GO:0051179~localization,GO:0051234~establishmentoflocalization,	pxcA,	cotA,pcxA,pxcA,slr1596,	ProtonextrusionproteinpcxA,	GO:0005215~transporteractivity,GO:0008324~cationtransmembranetransporteractivity,GO:0015075~iontransmembranetransporteractivity,GO:0015077~monovalentinorganiccationtransmembranetransporteractivity,GO:0015078~hydrogeniontransmembranetransporteractivity,GO:0022857~transmembranetransporteractivity,GO:0022890~inorganiccationtransmembranetransporteractivity,GO:0022891~substrate-specifictransmembranetr…	NA	NA	P74015SYNY3,	P75028	slr1596	a protein in the cytoplasmic membrane involved in light-induced proton extrusion.	N	Transport and binding proteins	NA	NA	CUST_2220_PI424014020	chromosome	458307	458365	59	+	-0.168245	-1.12407	1.38394
sll1722	1366	1430	17	70	0	CUST_4750_PI424014020	sll1722	AGCAGTTAGGGCTTCATTTCCTTCTTCAATGCCGGTAATTACCAAAATTTCAACGGGTAA	sll1722		Sll1722protein	sll1722	sll1722	Synechocystissp.(strainPCC6803)	433	P73403	sll1722	1148:Synechocystissp.pcc6803	NA	completeproteome,	NA	NA	NA	954066,	NA	NA	sll1722,	sll1722,	Sll1722protein,	NA	Generalfunctionpredictiononly,	PIRSF017085:glycosyltransferase,RedAtype,	P74015SYNY3,	P73403	sll1722	hypothetical protein	P	Hypothetical	NA	NA	CUST_4750_PI424014020	chromosome	952835	952894	60	+	0.193712	1.29249	-0.352412
ssl0020	2320	2438	29	58	0	CUST_12106_PI424014020	ssl0020	ATATAGGTATCGTCAGAGCATTCGATGGAACTTTCACCATCGGGGGTGATCAATTTAACG	ssl0020		Ferredoxin-1(FerredoxinI)	petF, ssl0020	petF(fed)(ssl0020)	Synechocystissp.(strainPCC6803)	97	P27320	ssl0020	1148:Synechocystissp.pcc6803	syn00195:Photosynthesis,	2Fe-2S,Directproteinsequencing,electrontransfer,electrontransport,iron,iron-sulfur,iron-sulfurprotein,metal-binding,metalloprotein,transport,	IPR001041:Ferredoxin,IPR006058:2Fe-2Sferredoxin,iron-sulphurbindingsite,IPR010241:Ferredoxin[2Fe-2S],plant,IPR012675:Beta-graspfold,ferredoxin-type,	NA	NA	952540,	NA	GO:0006091~generationofprecursormetabolitesandenergy,GO:0006118~electrontransport,GO:0006810~transport,GO:0008152~metabolicprocess,GO:0051179~localization,GO:0051234~establishmentoflocalization,	petF,	\fed,petF,petF;fed;ssl0020,ssl0020,\\\\\""	FerredoxinI,Ferredoxin-1,Ferredoxin-1(FerredoxinI),	GO:0003824~catalyticactivity,GO:0005488~binding,GO:0005506~ironionbinding,GO:0005515~proteinbinding,GO:0009055~electroncarrieractivity,GO:0016491~oxidoreductaseactivity,GO:0043167~ionbinding,GO:0043169~cationbinding,GO:0046872~metalionbinding,GO:0046914~transitionmetalionbinding,GO:0051536~iron-sulfurclusterbinding,GO:0051537~2iron,2sulfurclusterbinding,GO:0051540~metalclusterbinding,	NA	PIRSF000066:2Fe-2Sferredoxin,	P74015SYNY3,	P27320	ssl0020	ferredoxin I	NA	NA	NA	NA	CUST_12106_PI424014020	chromosome	2485110	2485169	60	+	0.134299	-3.30553	-1.07496
NC-939	1109	1153	14	48	0	CUST_2123_PI424014020	NC-939	CTGAATTTGTCTACGGGACTTCAGTCCTAGAATGGTTGCAAAGTTTTAGTTGCTCGGACT	NC	939	NA	NC-939	NA	NA	NA	NA	NA	NA	NA	NA	NA	NA	NA	NA	NA	NA	NA	NA	NA	NA	NA	NA	P74015SYNY3,	NA	NA	NA	NA	NA	NA	NA	CUST_2123_PI424014020	chromosome	437449	437508	60	+	-1.96287	-1.03479	-1.91828
sll1322-5'UTR	5772	6108	72	73	0	CUST_829_PI424014020	sll1322-5'UTR	GTTATTCGGTGAGATTGACGGGGTAAAGAGGAAAGCTGTTGGCCCTCAACAAAC	sll1322	5'UTR	ATPsynthasesubunita(F-ATPasesubunit6)(ATPsynthaseF0sectorsubunita)	sll1322-5'UTR	atpB(atpI)(sll1322)	Synechocystissp.(strainPCC6803)	276	P27178	sll1322	1148:Synechocystissp.pcc6803	syn00190:Oxidativephosphorylation,syn00195:Photosynthesis,	ATPbiosynthesis,CF(0),hydrogeniontransport,hydrolase,iontransport,membrane,membrane-associatedcomplex,transmembrane,transmembraneprotein,transport,	IPR000568:ATPase,F0complex,subunitA,	GO:0005622~intracellular,GO:0005623~cell,GO:0005886~plasmamembrane,GO:0016020~membrane,GO:0016021~integraltomembrane,GO:0016469~proton-transportingtwo-sectorATPasecomplex,GO:0031224~intrinsictomembrane,GO:0032991~macromolecularcomplex,GO:0033177~proton-transportingtwo-sectorATPasecomplex,proton-transportingdomain,GO:0043234~proteincomplex,GO:0044424~intracellularpart,GO:0044425~membranepart,GO:00…	NA	953359,	3.6.3.14,	GO:0006091~generationofprecursormetabolitesandenergy,GO:0006119~oxidativephosphorylation,GO:0006139~nucleobase,nucleoside,nucleotideandnucleicacidmetabolicprocess,GO:0006163~purinenucleotidemetabolicprocess,GO:0006164~purinenucleotidebiosyntheticprocess,GO:0006732~coenzymemetabolicprocess,GO:0006753~nucleosidephosphatemetabolicprocess,GO:0006754~ATPbiosyntheticprocess,GO:0006793~phosphorusmetabol…	atpI,	\atpB,atpB;atpI;sll1322,atpI,sll1322,\\\\\""	ATPsynthaseAchain,ATPsynthaseachain(EC3.6.3.14)(ATPaseprotein6),ATPaseprotein6,	GO:0003824~catalyticactivity,GO:0005215~transporteractivity,GO:0008324~cationtransmembranetransporteractivity,GO:0015075~iontransmembranetransporteractivity,GO:0015077~monovalentinorganiccationtransmembranetransporteractivity,GO:0015078~hydrogeniontransmembranetransporteractivity,GO:0016787~hydrolaseactivity,GO:0016817~hydrolaseactivity,actingonacidanhydrides,GO:0016820~hydrolaseactivity,actingon…	Energyproductionandconversion,	PIRSF001283:H(+)-transportingATPsynthaseprotein6,	P74015SYNY3,	P27178	sll1322	ATP synthase A chain of CF(0)	H	Photosynthesis and respiration	H1	ATP synthase	CUST_829_PI424014020	chromosome	177441	177494	54	+	-0.488527	-4.50834	-1.96119
sll0822-5'UTR	11023	11728	138	83	0	CUST_13991_PI424014020	sll0822-5'UTR	AGAATTGGTAAGCAAGGGAAGATTAGTCGAAGGAATGGTTGACTCTTTTGCTCCTTGCTA	sll0822	5'UTR	Sll0822protein	sll0822-5'UTR	sll0822	Synechocystissp.(strainPCC6803)	129	Q55432	sll0822	1148:Synechocystissp.pcc6803	NA	completeproteome,	NA	NA	NA	953185,	NA	NA	sll0822,	sll0822,	Sll0822protein,	NA	NA	PIRSF035051:PIRSF035051,	P74015SYNY3,	Q55432	sll0822	hypothetical protein	P	Hypothetical	NA	NA	CUST_13991_PI424014020	chromosome	2862422	2862481	60	+	-0.733605	-2.20313	-1.72644
ssl2542	2105	2214	27	4	0	CUST_3406_PI424014020	ssl2542	TTCGATGGCAAAGTTGTTGAGACGGTTGTCCTGATCCAAGCGGAAGC	ssl2542		Highlight-inducibleprotein	hliA, scpC, ssl2542	hliA(ssl2542)	Synechocystissp.(strainPCC6803)	70	P73183	ssl2542	1148:Synechocystissp.pcc6803	NA	completeproteome,	NA	NA	NA	953830,	NA	NA	hliA,	\hliA,hliA;ssl2542,ssl2542,\\\\\""	Highlight-inducibleprotein,	NA	NA	PIRSF005905:highlight-inducibleprotein,	P74015SYNY3,	P73183	ssl2542	high light-inducible polypeptide HliA	NA	NA	NA	NA	CUST_3406_PI424014020	chromosome	701291	701337	47	+	-0.626919	0.336829	-0.634925
slr0804-as2	19314	20627	243	57	0	CUST_8244_PI424014020	slr0804-as2	CCAAACCTAGAGATGGGACGGGCGATCGCCGTTAGTTAAACACTG	slr0804	as	D-alanyl-D-alaninecarboxypeptidase	slr0804-as2	dacB(slr0804)	Synechocystissp.(strainPCC6803)	314	P74032	slr0804	1148:Synechocystissp.pcc6803	NA	carboxypeptidase,	IPR000667:PeptidaseS13,D-Ala-D-AlacarboxypeptidaseC,	NA	NA	954783,	NA	GO:0006508~proteolysis,GO:0008152~metabolicprocess,GO:0009987~cellularprocess,GO:0019538~proteinmetabolicprocess,GO:0043170~macromoleculemetabolicprocess,GO:0044237~cellularmetabolicprocess,GO:0044238~primarymetabolicprocess,GO:0044260~cellularmacromoleculemetabolicprocess,GO:0044267~cellularproteinmetabolicprocess,	dacB,	\dacB,dacB;slr0804,slr0804,\\\\\""	D-alanyl-D-alaninecarboxypeptidase,	GO:0003824~catalyticactivity,GO:0004180~carboxypeptidaseactivity,GO:0004185~serinecarboxypeptidaseactivity,GO:0008233~peptidaseactivity,GO:0008236~serine-typepeptidaseactivity,GO:0008238~exopeptidaseactivity,GO:0016787~hydrolaseactivity,GO:0017171~serinehydrolaseactivity,	Cellenvelopebiogenesis,outermembrane,	NA	P74015SYNY3,	P74032	slr0804	probable D-alanyl-D-alanine carboxypeptidase	C	Cell envelope	C2	Murein sacculus and peptidoglycan	CUST_8244_PI424014020	chromosome	1684855	1684899	45	+	-0.227216	-0.394725	-0.542381
slr0341-int1	431	447	6	22	0	CUST_1736_PI423872883	slr0341-int1	CACTCCACCACCACTACTTTTTCGGCCACCAGGTTATAGCGATTGAACAAACTG	slr0341	int	Slr0341protein	slr0341-int1	slr0341	Synechocystissp.(strainPCC6803)	318	Q55633	slr0341	1148:Synechocystissp.pcc6803	NA	NA	IPR001638:Bacterialextracellularsolute-bindingprotein,family3,	GO:0005623~cell,GO:0030288~outermembrane-boundedperiplasmicspace,GO:0030312~externalencapsulatingstructure,GO:0030313~cellenvelope,GO:0031975~envelope,GO:0042597~periplasmicspace,GO:0044462~externalencapsulatingstructurepart,GO:0044464~cellpart,	SM00062:PBPb,	952709,	NA	GO:0006810~transport,GO:0051179~localization,GO:0051234~establishmentoflocalization,	slr0341,	slr0341,	Slr0341protein,	GO:0005215~transporteractivity,	NA	NA	P74015SYNY3,	Q55633	slr0341	unknown protein	Z	Unknown	NA	NA	CUST_1736_PI423872883	chromosome	2425698	2425751	54	-	-0.389516	-2.71046	0.145399
tktA-as1-0-x	9289	9875	117	15	0	CUST_3996_PI424014020	tktA-as1-0-x	GCCATGGCTCCATGTTGCAGTATGCCCTGCTCTATCTGCTGGGTT	tktA	as	NA	tktA-as1-0-x	NA	NA	NA	NA	NA	NA	NA	NA	NA	NA	NA	NA	NA	NA	NA	NA	NA	NA	NA	NA	P74015SYNY3,	NA	NA	NA	NA	NA	NA	NA	CUST_3996_PI424014020	chromosome	819727	819771	45	-	-0.177895	-0.165233	0.0801293
slr1098-int1	2115	2224	27	14	0	CUST_115_PI423872883	slr1098-int1	TAAATTGATCAACGGCTCCACCGCCCGGCGATCGGCAATTTCACAAAAAG	slr1098	int	Slr1098protein	slr1098-int1	slr1098	Synechocystissp.(strainPCC6803)	252	P72742	slr1098	1148:Synechocystissp.pcc6803	NA	completeproteome,	IPR004155:PBSlyaseHEAT-likerepeat,IPR011989:Armadillo-likehelical,	GO:0005622~intracellular,GO:0005623~cell,GO:0005737~cytoplasm,GO:0005886~plasmamembrane,GO:0009536~plastid,GO:0009579~thylakoid,GO:0009842~cyanelle,GO:0009843~cyanellethylakoid,GO:0016020~membrane,GO:0016023~cytoplasmicmembrane-boundvesicle,GO:0030075~plasmamembrane-derivedthylakoid,GO:0030076~light-harvestingcomplex,GO:0030089~phycobilisome,GO:0031410~cytoplasmicvesicle,GO:0031976~plastidthylako…	SM00567:EZHEAT,	953376,	NA	GO:0008152~metabolicprocess,GO:0009987~cellularprocess,GO:0016226~iron-sulfurclusterassembly,GO:0031163~metallo-sulfurclusterassembly,GO:0044237~cellularmetabolicprocess,GO:0051186~cofactormetabolicprocess,	slr1098,	slr1098,	Slr1098protein,	GO:0003824~catalyticactivity,GO:0005488~binding,GO:0005515~proteinbinding,GO:0016829~lyaseactivity,	Energyproductionandconversion,	PIRSF015831:phycocyanobilinlyase,subunitalpha(CpcE)type,	P74015SYNY3,	P72742	slr1098	hypothetical protein	P	Hypothetical	NA	NA	CUST_115_PI423872883	chromosome	195031	195080	50	-	0.113362	-3.00493	-0.564945
slr1214	3264	3448	41	48	0	CUST_4465_PI424014020	slr1214	TTCTTGCTCAAAGTGACATTGGGTCATAGGAATAGACAAAAAGTGCACCAATGCTTCCTG	slr1214		PatAsubfamily	lsiR, slr1214	slr1214	Synechocystissp.(strainPCC6803)	372	P73365	slr1214	1148:Synechocystissp.pcc6803	syn02020:Two-componentsystem-General,syn02021:Two-componentsystem-Organism-specific,syn03090:TypeIIsecretionsystem,	completeproteome,phosphoprotein,	IPR001789:Responseregulatorreceiver,	NA	SM00448:REC,	954019,	NA	GO:0000160~two-componentsignaltransductionsystem(phosphorelay),GO:0006139~nucleobase,nucleoside,nucleotideandnucleicacidmetabolicprocess,GO:0006350~transcription,GO:0006351~transcription,DNA-dependent,GO:0006355~regulationoftranscription,DNA-dependent,GO:0007154~cellcommunication,GO:0007165~signaltransduction,GO:0008152~metabolicprocess,GO:0009987~cellularprocess,GO:0010467~geneexpression,GO:0010…	slr1214,	slr1214,	PatAsubfamily,	GO:0000156~two-componentresponseregulatoractivity,GO:0004871~signaltransduceractivity,GO:0030528~transcriptionregulatoractivity,GO:0060089~moleculartransduceractivity,	NA	PIRSF005897:responseregulatorofheterocystpatternformationPatA,	P74015SYNY3,	P73365	slr1214	two-component response regulator PatA subfamily	J	Regulatory functions	NA	NA	CUST_4465_PI424014020	chromosome	901521	901580	60	-	-0.20647	0.494367	-0.342341
sll0027-int1	2140	2249	27	39	0	CUST_2257_PI423872883	sll0027-int1	GAATTTTAATGCCCAAACCGAGCAGTAGGGGCAACAAGAGCAACATTTGGGTTTTTACTG	sll0027	int	NA	sll0027-int1	NA	NA	NA	NA	sll0027	NA	NA	NA	NA	NA	NA	NA	NA	NA	NA	NA	NA	NA	NA	NA	P74015SYNY3,	NA	sll0027	NADH dehydrogenase subunit 4 (involved in constitutive	NA	NA	NA	NA	CUST_2257_PI423872883	chromosome	3177409	3177468	60	+	0.0318093	-3.07171	-0.559676
NC-791	3843	4068	48	73	0	CUST_13572_PI424014020	NC-791	AGTTAGCTCGAATTATGAGGGATAACTCCCAAGACTTAGAACCTGTTTGTAAAGTCTGAC	NC	791	NA	NC-791	NA	NA	NA	NA	NA	NA	NA	NA	NA	NA	NA	NA	NA	NA	NA	NA	NA	NA	NA	NA	P74015SYNY3,	NA	NA	NA	NA	NA	NA	NA	CUST_13572_PI424014020	chromosome	2781155	2781214	60	-	-0.427649	-2.57511	-0.28183
ssr1169-int1	16450	17568	207	58	0	CUST_2204_PI423872883	ssr1169-int1	TATGTCGGGATAATTAGGTTCTTTTGACAGACCAAGGGAAAATGAGCACAGAATTGTCGC	ssr1169	int	UPF0057membraneproteinssr1169	ssr1169-int1	ssr1169	Synechocystissp.(strainPCC6803)	54	P74805	ssr1169	1148:Synechocystissp.pcc6803	NA	completeproteome,membrane,transmembrane,	IPR000612:ProteinofunknownfunctionUPF0057,	NA	NA	NA	NA	NA	NA	ssr1169,	UPF0057membraneproteinssr1169,	NA	NA	NA	P74015SYNY3,	P74805	ssr1169	stress induced hydrophobic peptide homolog	O	Other categories	O1	Adaptations and atypical conditions	CUST_2204_PI423872883	chromosome	3084348	3084407	60	-	-0.706888	-1.87064	-1.75675
slr1704-int4	27099	28962	341	62	0	CUST_550_PI423872883	slr1704-int4	TCACTTTATATTTCAAAAGTGACAATCCATACGAGGTTATCTGGTTTGGCGCTATCCACT	slr1704	int	Slr1704protein	slr1704-int4	slr1704	Synechocystissp.(strainPCC6803)	274	P73207	slr1704	1148:Synechocystissp.pcc6803	NA	completeproteome,	NA	NA	NA	953855,	NA	NA	slr1704,	slr1704,	Slr1704protein,	NA	NA	PIRSF009046:Synechocystishypotheticalproteinslr1704,	P74015SYNY3,	P73207	slr1704	hypothetical protein	P	Hypothetical	NA	NA	CUST_550_PI423872883	chromosome	729487	729546	60	-	-0.540148	0.494065	0.239344
NC-821	17055	18206	215	16	0	CUST_3566_PI424014020	NC-821	TCACTTTATATTTCAAAAGTGACAATCCATACGAGGTTATCTGGTTTGGCGCTATCCACT	NC	821	NA	NC-821	NA	NA	NA	NA	NA	NA	NA	NA	NA	NA	NA	NA	NA	NA	NA	NA	NA	NA	NA	NA	P74015SYNY3,	NA	NA	NA	NA	NA	NA	NA	CUST_3566_PI424014020	chromosome	729487	729546	60	-	-0.519323	0.483165	0.360058
slr0015-as1	1325	1386	17	26	0	CUST_12104_PI424014020	slr0015-as1	CAAAAAAGCAGGGCTTAAACCCTGCCGTGGACAATTATGAAACTATCAAACTCACTAGCC	slr0015	as	Lipid-A-disaccharidesynthase(EC2.4.1.182)	slr0015-as1	lpxB(slr0015)	Synechocystissp.(strainPCC6803)	394	Q57310	slr0015	1148:Synechocystissp.pcc6803	syn00540:Lipopolysaccharidebiosynthesis,	completeproteome,glycosyltransferase,lipidabiosynthesis,lipidsynthesis,transferase,	IPR003835:Glycosyltransferase,family19,	NA	NA	952658,	2.4.1.182,	GO:0000271~polysaccharidebiosyntheticprocess,GO:0005975~carbohydratemetabolicprocess,GO:0005976~polysaccharidemetabolicprocess,GO:0006629~lipidmetabolicprocess,GO:0008152~metabolicprocess,GO:0008610~lipidbiosyntheticprocess,GO:0008653~lipopolysaccharidemetabolicprocess,GO:0009058~biosyntheticprocess,GO:0009059~macromoleculebiosyntheticprocess,GO:0009103~lipopolysaccharidebiosyntheticprocess,GO:00…	lpxB,	\lpxB,lpxB;slr0015,slr0015,\\\\\""	Lipid-A-disaccharidesynthase(EC2.4.1.182),Lipid-a-disaccharidesynthase,	GO:0003824~catalyticactivity,GO:0008194~UDP-glycosyltransferaseactivity,GO:0008915~lipid-A-disaccharidesynthaseactivity,GO:0016740~transferaseactivity,GO:0016757~transferaseactivity,transferringglycosylgroups,GO:0016758~transferaseactivity,transferringhexosylgroups,	Functionunknown,	PIRSF003150:lipidAdisaccharidesynthase,	P74015SYNY3,	Q57310	slr0015	lipid A disaccharide synthase	C	Cell envelope	C3	Surface polysaccharides	CUST_12104_PI424014020	chromosome	2484810	2484869	60	+	-0.280646	-2.77118	-0.404992
slr0784-int1	3299	3484	41	84	0	CUST_1735_PI423872883	slr0784-int1	AGGGTAATAGCTAGGGCCAGAGGCCGTTTAATTCCCCAGGTTTGTAATTGTTTAACTAAA	slr0784	int	Slr0784protein	slr0784-int1	slr0784	Synechocystissp.(strainPCC6803)	340	Q55632	slr0784	1148:Synechocystissp.pcc6803	NA	completeproteome,	IPR002549:ProteinofunknownfunctionUPF0118,	NA	NA	952699,	NA	NA	slr0784,	slr0784,	Slr0784protein,	NA	NA	PIRSF005904:hypotheticalproteinsll0462,	P74015SYNY3,	Q55632	slr0784	hypothetical protein	P	Hypothetical	NA	NA	CUST_1735_PI423872883	chromosome	2424493	2424552	60	-	-0.808473	-2.43637	-0.657696
ssl2615	4245	4495	53	75	0	CUST_820_PI424014020	ssl2615	CTAAACCAACAGCAAGGGCAGCGGCAATGACAGAAGCAGCAGCAACGGTAGAATC	ssl2615		ATPsynthasesubunitc(ATPsynthaseF(0)sectorsubunitc)(F-typeATPasesubunitc)(F-ATPasesubunitc)(Lipid-bindingprotein)	atpH, ssl2615	atpE(atpH)(ssl2615)	Synechocystissp.(strainPCC6803)	81	P27182	ssl2615	1148:Synechocystissp.pcc6803	syn00190:Oxidativephosphorylation,syn00195:Photosynthesis,	ATPbiosynthesis,CF(0),Lipid-binding,hydrogeniontransport,hydrolase,iontransport,membrane,membrane-associatedcomplex,transmembrane,transmembraneprotein,transport,	IPR000454:ATPase,F0complex,subunitC,IPR002379:ATPase,F0/V0complex,subunitC,IPR005953:ATPase,F0complex,subunitC,bacterialandchloroplast,	GO:0005622~intracellular,GO:0005623~cell,GO:0005886~plasmamembrane,GO:0016020~membrane,GO:0016021~integraltomembrane,GO:0016469~proton-transportingtwo-sectorATPasecomplex,GO:0031224~intrinsictomembrane,GO:0032991~macromolecularcomplex,GO:0033177~proton-transportingtwo-sectorATPasecomplex,proton-transportingdomain,GO:0043234~proteincomplex,GO:0044424~intracellularpart,GO:0044425~membranepart,GO:00…	NA	953358,	3.6.3.14,	GO:0006091~generationofprecursormetabolitesandenergy,GO:0006119~oxidativephosphorylation,GO:0006139~nucleobase,nucleoside,nucleotideandnucleicacidmetabolicprocess,GO:0006163~purinenucleotidemetabolicprocess,GO:0006164~purinenucleotidebiosyntheticprocess,GO:0006732~coenzymemetabolicprocess,GO:0006753~nucleosidephosphatemetabolicprocess,GO:0006754~ATPbiosyntheticprocess,GO:0006793~phosphorusmetabol…	atpH,	\AtpH,atpE,atpE;atpH;ssl2615,ssl2615,\\\\\""	ATPsynthaseCchain,ATPsynthaseCchain(EC3.6.3.14)(Lipid-bindingprotein),Lipid-bindingprotein,	GO:0003824~catalyticactivity,GO:0005215~transporteractivity,GO:0005488~binding,GO:0008289~lipidbinding,GO:0008324~cationtransmembranetransporteractivity,GO:0015075~iontransmembranetransporteractivity,GO:0015077~monovalentinorganiccationtransmembranetransporteractivity,GO:0015078~hydrogeniontransmembranetransporteractivity,GO:0015399~primaryactivetransmembranetransporteractivity,GO:0015405~P-P-bon…	NA	PIRSF001282:H(+)-transportingATPsynthaselipid-bindingprotein,	P74015SYNY3,	P27182	ssl2615	ATP synthase C chain of CF(0)	H	Photosynthesis and respiration	H1	ATP synthase	CUST_820_PI424014020	chromosome	176444	176498	55	+	0.023616	-4.35212	-1.35056
NC-1703	18562	19831	234	26	0	CUST_15867_PI424014020	NC-1703	GACAGCAGGTTATAACGAAAGCCCACCTTCCGCAGGTTCCACTAATAGTGGTAAATTTTT	NC	1703	NA	NC-1703	NA	NA	NA	NA	NA	NA	NA	NA	NA	NA	NA	NA	NA	NA	NA	NA	NA	NA	NA	NA	P74015SYNY3,	NA	NA	NA	NA	NA	NA	NA	CUST_15867_PI424014020	chromosome	3274280	3274339	60	+	-0.367394	-1.37909	-0.591595
NC-1613	3907	4135	49	55	0	CUST_13571_PI424014020	NC-1613	GTAAAGTCTGACTCTGCTCCCTAAATCTCCCGATGCTGGGGGACTTTGACTTAGTTTC	NC	1613	NA	NC-1613	NA	NA	NA	NA	NA	NA	NA	NA	NA	NA	NA	NA	NA	NA	NA	NA	NA	NA	NA	NA	P74015SYNY3,	NA	NA	NA	NA	NA	NA	NA	CUST_13571_PI424014020	chromosome	2781109	2781166	58	-	-0.625358	-3.02371	-0.593216
slr2052	685	710	9	30	0	CUST_2896_PI424014020	slr2052	TTCTTGGTCAAAATGGCTTACTTGAAAAAGTACCTGACTGGGATTGTTCTCATGCCAACC	slr2052		Slr2052protein	slr2052	slr2052	Synechocystissp.(strainPCC6803)	298	P73094	slr2052	1148:Synechocystissp.pcc6803	NA	completeproteome,	NA	NA	NA	953739,	NA	NA	slr2052,	slr2052,	Slr2052protein,	NA	NA	PIRSF010528:Synechocystishypotheticalproteinslr2052,	P74015SYNY3,	P73094	slr2052	hypothetical protein	P	Hypothetical	NA	NA	CUST_2896_PI424014020	chromosome	598302	598361	60	-	0.553552	-0.684948	0.724342
slr1022-as2	6227	6598	78	53	0	CUST_3122_PI424014020	slr1022-as2	CAGCTACGGAGTGGTTTGGCGGAAATTAAAAATCAATATCCCACACTCTTTACCGAAGTC	slr1022	as	Acetylornithineaminotransferase(ACOAT)(EC2.6.1.11)	slr1022-as2	argD(slr1022)	Synechocystissp.(strainPCC6803)	429	P73133	slr1022	1148:Synechocystissp.pcc6803	syn00220:Ureacycleandmetabolismofaminogroups,	Argininebiosynthesis,amino-acidbiosynthesis,aminotransferase,cytoplasm,pyridoxalphosphate,transferase,	IPR004636:Acetylornithineandsuccinylornithineaminotransferase,IPR005814:Aminotransferaseclass-III,IPR015421:Pyridoxalphosphate-dependenttransferase,majorregion,subdomain1,	NA	NA	953780,	2.6.1.11,	GO:0000051~ureacycleintermediatemetabolicprocess,GO:0006082~organicacidmetabolicprocess,GO:0006519~aminoacidandderivativemetabolicprocess,GO:0006520~aminoacidmetabolicprocess,GO:0006525~argininemetabolicprocess,GO:0006526~argininebiosyntheticprocess,GO:0006553~lysinemetabolicprocess,GO:0006807~nitrogencompoundmetabolicprocess,GO:0008152~metabolicprocess,GO:0008652~aminoacidbiosyntheticprocess,GO:…	argD,	\argD,argD;slr1022,slr1022,\\\\\""	ACOAT,Acetylornithineaminotransferase,Acetylornithineaminotransferase(EC2.6.1.11)(ACOAT),	GO:0003824~catalyticactivity,GO:0003992~acetylornithinetransaminaseactivity,GO:0005488~binding,GO:0008483~transaminaseactivity,GO:0009016~succinyldiaminopimelatetransaminaseactivity,GO:0016740~transferaseactivity,GO:0016769~transferaseactivity,transferringnitrogenousgroups,GO:0019842~vitaminbinding,GO:0030170~pyridoxalphosphatebinding,GO:0048037~cofactorbinding,	Aminoacidtransportandmetabolism,	PIRSF000519:ornithine-oxo-acidaminotransferase,	P74015SYNY3,	P73133	slr1022	N-acetylornithine aminotransferase	A	Amino acid biosynthesis	A4	Glutamate family Nitrogen assimilation	CUST_3122_PI424014020	chromosome	641757	641816	60	+	-0.0212559	-1.24043	0.424188
sll1163-as1	7078	7505	89	25	0	CUST_6794_PI424014020	sll1163-as1	GTTCAACCTCAGCAGATTGTTCAGCCCCATTCCCATCCCGATGGTCAG	sll1163	as	Sll1163protein	sll1163-as1	sll1163	Synechocystissp.(strainPCC6803)	135	P73772	sll1163	1148:Synechocystissp.pcc6803	NA	completeproteome,	IPR013096:Cupin2,conservedbarrel,IPR014710:RmlC-likejellyrollfold,	NA	NA	954466,	NA	NA	sll1163,	sll1163,	Sll1163protein,	NA	Functionunknown,	NA	P74015SYNY3,	P73772	sll1163	unknown protein	Z	Unknown	NA	NA	CUST_6794_PI424014020	chromosome	1379910	1379957	48	-	-0.421344	-0.93653	0.00718075
sll1194-int1	13114	13975	165	35	0	CUST_190_PI423872883	sll1194-int1	GGCTAGACCGCAATCAGTGGGAGTTTTAGTAAACTCCTGGATTAATACGGTCAT	sll1194	int	PhotosystemII12kDaextrinsicprotein(PSIIcomplex12kDaextrinsicprotein)(PSII-U)	sll1194-int1	psbU(sll1194)	Synechocystissp.(strainPCC6803)	131	Q55332	sll1194	1148:Synechocystissp.pcc6803	syn00195:Photosynthesis,	Directproteinsequencing,Photosynthesis,electrontransport,membrane,photosystemii,signal,thylakoid,transport,	IPR010527:PhotosystemIIoxygenevolvingcomplexproteinPsbU,	GO:0005622~intracellular,GO:0005623~cell,GO:0005737~cytoplasm,GO:0005886~plasmamembrane,GO:0009521~photosystem,GO:0009523~photosystemII,GO:0009536~plastid,GO:0009579~thylakoid,GO:0009654~oxygenevolvingcomplex,GO:0016020~membrane,GO:0016023~cytoplasmicmembrane-boundvesicle,GO:0019898~extrinsictomembrane,GO:0030075~plasmamembrane-derivedthylakoid,GO:0030096~plasmamembrane-derivedthylakoidphotosyste…	NA	953466,	NA	GO:0006091~generationofprecursormetabolitesandenergy,GO:0008152~metabolicprocess,GO:0009987~cellularprocess,GO:0010109~regulationofphotosynthesis,GO:0015979~photosynthesis,GO:0019222~regulationofmetabolicprocess,GO:0019684~photosynthesis,lightreaction,GO:0031323~regulationofcellularmetabolicprocess,GO:0042548~regulationofphotosynthesis,lightreaction,GO:0042549~photosystemIIstabilization,GO:004346…	psbU,	\psbU,psbU;sll1194,sll1194,\\\\\""	PSIIcomplex12kDaextrinsicprotein,PSII-U,PhotosystemII12kDaextrinsicproteinprecursor,PhotosystemII12kDaextrinsicproteinprecursor(PSIIcomplex12kDaextrinsicprotein)(PSII-U),	NA	NA	PIRSF005944:photosystemII12Kprotein,	P74015SYNY3,	Q55332	sll1194	photosystem II 12 kDa extrinsic protein	H	Photosynthesis and respiration	H7	Photosystem II	CUST_190_PI423872883	chromosome	297468	297521	54	+	-0.640939	-1.54695	0.307016
sll1163-as2	18782	20066	237	6	0	CUST_6795_PI424014020	sll1163-as2	GTTCAACCTCAGCAGATTGTTCAGCCCCATTCCCATCCCGATGGTCAG	sll1163	as	Sll1163protein	sll1163-as2	sll1163	Synechocystissp.(strainPCC6803)	135	P73772	sll1163	1148:Synechocystissp.pcc6803	NA	completeproteome,	IPR013096:Cupin2,conservedbarrel,IPR014710:RmlC-likejellyrollfold,	NA	NA	954466,	NA	NA	sll1163,	sll1163,	Sll1163protein,	NA	Functionunknown,	NA	P74015SYNY3,	P73772	sll1163	unknown protein	Z	Unknown	NA	NA	CUST_6795_PI424014020	chromosome	1379910	1379957	48	-	-0.562819	-0.880121	-0.0474105
us2-0-x	29229	31245	368	50	0	CUST_13070_PI424014020	us2-0-x	TATGCCCCAGGACAAACTGCCCAAATAATGGCGCAAAAGCTAGTTTTTCCTTC	us2	0	NA	us2-0-x	NA	NA	NA	NA	NA	NA	NA	NA	NA	NA	NA	NA	NA	NA	NA	NA	NA	NA	NA	NA	P74015SYNY3,	NA	NA	NA	NA	NA	NA	NA	CUST_13070_PI424014020	chromosome	2676837	2676889	53	+	-0.63692	-0.799197	-1.88856
sll7075-5'UTR	5305	5619	67	9	0	CUST_322_PI423872991	sll7075-5'UTR	CTATAGGTTACTCCCAGTGGGGGAACGGTGCTGACACACCCAACC	sll7075	5'UTR	Putativeuncharacterizedproteinsll7075	sll7075-5'UTR	sll7075	Synechocystissp.(strainPCC6803)	346	Q6ZEC3	sll7075	1148:Synechocystissp.pcc6803	NA	Plasmid,	NA	NA	NA	2656009,	NA	GO:0006139~nucleobase,nucleoside,nucleotideandnucleicacidmetabolicprocess,GO:0006350~transcription,GO:0006351~transcription,DNA-dependent,GO:0006355~regulationoftranscription,DNA-dependent,GO:0008152~metabolicprocess,GO:0009987~cellularprocess,GO:0010467~geneexpression,GO:0010468~regulationofgeneexpression,GO:0016070~RNAmetabolicprocess,GO:0019219~regulationofnucleobase,nucleoside,nucleotideandnu…	sll7075,	sll7075,	Putativeuncharacterizedproteinsll7075,	GO:0003676~nucleicacidbinding,GO:0003677~DNAbinding,GO:0005488~binding,	NA	NA	P74015SYNY3,	Q6ZEC3	sll7075	unknown protein	Z	Unknown	NA	NA	NA	NA	NA	NA	NA	NA	-0.980836	-1.66439	-1.57011
us13-0-x	19915	21265	251	15	0	CUST_4273_PI424014020	us13-0-x	AAAAAAAATAATCCCCGCCCGGAGAAGGGAAGGGATACTGACTAGCTAGAAATATCTAGA	us13	0	NA	us13-0-x	NA	NA	NA	NA	NA	NA	NA	NA	NA	NA	NA	NA	NA	NA	NA	NA	NA	NA	NA	NA	P74015SYNY3,	NA	NA	NA	NA	NA	NA	NA	CUST_4273_PI424014020	chromosome	853382	853441	60	+	-0.469697	-1.94679	-1.00929
NC-1304	34530	36939	435	49	0	CUST_2399_PI424014020	NC-1304	CTAAATCCCCCAATACTGGGGGACTTTGACTTAGTTTCCCCCCAAACTTGGG	NC	1304	NA	NC-1304	NA	NA	NA	NA	NA	NA	NA	NA	NA	NA	NA	NA	NA	NA	NA	NA	NA	NA	NA	NA	P74015SYNY3,	NA	NA	NA	NA	NA	NA	NA	NA	NA	NA	NA	NA	NA	-1.0015	-2.36213	-0.301468
slr0665-int4	17298	18463	218	18	0	CUST_2370_PI423872883	slr0665-int4	AAAATTAAGGTGAGCCATAAAAGGCCCACCATAATTTTACGGCTTACTTAGCTCCCACTG	slr0665	int	Aconitatehydratase2(Aconitase2)(EC4.2.1.3)(Citratehydro-lyase2)	slr0665-int4	acnB(slr0665)	Synechocystissp.(strainPCC6803)	868	P74582	slr0665	1148:Synechocystissp.pcc6803	syn00020:Citratecycle(TCAcycle),syn00630:Glyoxylateanddicarboxylatemetabolism,syn00720:Reductivecarboxylatecycle(CO2fixation),	4Fe-4S,Tricarboxylicacidcycle,carbon-oxygenlyase,hydro-lyase,iron,iron-sulfur,lyase,metal-binding,	IPR001030:Aconitase/3-isopropylmalatedehydrataselargesubunit,alpha/beta/alpha,IPR004406:AconitaseB,bacterial,	NA	NA	952027,	4.2.1.3,	GO:0005975~carbohydratemetabolicprocess,GO:0006084~acetyl-CoAmetabolicprocess,GO:0006091~generationofprecursormetabolitesandenergy,GO:0006099~tricarboxylicacidcycle,GO:0006732~coenzymemetabolicprocess,GO:0008152~metabolicprocess,GO:0009056~catabolicprocess,GO:0009060~aerobicrespiration,GO:0009109~coenzymecatabolicprocess,GO:0009987~cellularprocess,GO:0043170~macromoleculemetabolicprocess,GO:00442…	slr0665,	\acnB,acnB;slr0665,slr0665,\\\\\""	Aconitase2,Aconitatehydratase2,Aconitatehydratase2(EC4.2.1.3)(Citratehydro-lyase2)(Aconitase2),Citratehydro-lyase2,	GO:0003824~catalyticactivity,GO:0003994~aconitatehydrataseactivity,GO:0005488~binding,GO:0005506~ironionbinding,GO:0016829~lyaseactivity,GO:0016835~carbon-oxygenlyaseactivity,GO:0016836~hydro-lyaseactivity,GO:0043167~ionbinding,GO:0043169~cationbinding,GO:0046872~metalionbinding,GO:0046914~transitionmetalionbinding,GO:0051536~iron-sulfurclusterbinding,GO:0051539~4iron,4sulfurclusterbinding,GO:005…	NA	PIRSF036687:aconitaseB(aconitatehydratase2),	P74015SYNY3,	P74582	slr0665	aconitate hydratase	O	Other categories	O7	Other	CUST_2370_PI423872883	chromosome	3351280	3351339	60	-	0.099074	-0.121649	0.806688
slr0722-int1	2271	2387	29	7	0	CUST_59_PI423872883	slr0722-int1	CCAGGGTTTCTGGCCCTGCAACTTTCTCCACAAATTGCCCAAACGTTAAC	slr0722	int	RibosomalRNAsmallsubunitmethyltransferaseE(EC2.1.1.-)(16SrRNAm3U1498methyltransferase)	slr0722-int1	rsmE(slr0722)	Synechocystissp.(strainPCC6803)	303	P72667	slr0722	1148:Synechocystissp.pcc6803	NA	completeproteome,	IPR001206:Diacylglycerolkinase,catalyticregion,IPR006700:ProteinofunknownfunctionDUF558,methyltransferasepredicted,	NA	SM00046:DAGKc,	953161,	NA	GO:0007154~cellcommunication,GO:0007165~signaltransduction,GO:0007166~cellsurfacereceptorlinkedsignaltransduction,GO:0007186~G-proteincoupledreceptorproteinsignalingpathway,GO:0007200~G-proteinsignaling,coupledtoIP3secondmessenger(phospholipaseCactivating),GO:0007205~proteinkinaseCactivation,GO:0007242~intracellularsignalingcascade,GO:0009987~cellularprocess,GO:0019932~second-messenger-mediatedsi…	slr0722,	slr0722,	UPF0088proteinslr0722,	GO:0003824~catalyticactivity,GO:0004143~diacylglycerolkinaseactivity,GO:0016301~kinaseactivity,GO:0016740~transferaseactivity,GO:0016772~transferaseactivity,transferringphosphorus-containinggroups,GO:0016773~phosphotransferaseactivity,alcoholgroupasacceptor,	Functionunknown,	PIRSF015601:S-adenosyl-L-methioninedependentRNAmethyltransferase,slr0722type,	P74015SYNY3,	P72667	slr0722	hypothetical protein	P	Hypothetical	NA	NA	CUST_59_PI423872883	chromosome	108916	108965	50	-	-0.159733	-1.26712	0.813866
slr0527-int1	17193	18353	216	78	0	CUST_2265_PI423872883	slr0527-int1	CCGTAGTTAAAGGAAAGGGCAATAACTCGGTACCCTTCCCTTTTGGCGATCG	slr0527	int	NA	slr0527-int1	NA	NA	NA	NA	slr0527	NA	NA	NA	NA	NA	NA	NA	NA	NA	NA	NA	NA	NA	NA	NA	P74015SYNY3,	NA	slr0527	transcription regulator ExsB homolog	J	Regulatory functions	NA	NA	CUST_2265_PI423872883	chromosome	3183931	3183982	52	-	-0.638787	-1.83508	0.107712
NC-920	1231	1286	16	11	0	CUST_1987_PI424014020	NC-920	AAAAAATCCCCACCTCTGCAAAATTAGGAGTGGGGATATTACTTGTGGGAAAACT	NC	920	NA	NC-920	NA	NA	NA	NA	NA	NA	NA	NA	NA	NA	NA	NA	NA	NA	NA	NA	NA	NA	NA	NA	P74015SYNY3,	NA	NA	NA	NA	NA	NA	NA	CUST_1987_PI424014020	chromosome	404484	404538	55	+	-0.641234	-0.465934	0.413275
NC-43	541	561	7	51	0	CUST_3570_PI424014020	NC-43	CCCCTTTGGCCAAAGCCAGACATAAACATGGGAAAACTGGGCAAAATTTGACTTAATTTA	NC	43	NA	ncr0310	NA	NA	NA	NA	NA	NA	NA	NA	NA	NA	NA	NA	NA	NA	NA	NA	NA	NA	NA	NA	P74015SYNY3,	NA	NA	NA	NA	NA	NA	NA	CUST_3570_PI424014020	chromosome	729903	729962	60	-	-0.799408	-1.20714	0.019361
sll0793-int1	23828	25469	300	54	0	CUST_2193_PI423872883	sll0793-int1	CTAAATCCCCCAATACTGGGGGACTTTGACTTAGTTTCCCCCCAAACTTGGTG	sll0793	int	UPF0060membraneproteinsll0793	sll0793-int1	sll0793	Synechocystissp.(strainPCC6803)	108	Q55939	sll0793	1148:Synechocystissp.pcc6803	NA	completeproteome,innermembrane,membrane,transmembrane,	IPR003844:ProteinofunknownfunctionUPF0060,	GO:0005623~cell,GO:0016020~membrane,GO:0016021~integraltomembrane,GO:0031224~intrinsictomembrane,GO:0044425~membranepart,GO:0044464~cellpart,	NA	952483,	NA	NA	sll0793,	sll0793,	UPF0060membraneproteinsll0793,	NA	NA	PIRSF004706:hypotheticalproteinb1582,	P74015SYNY3,	Q55939	sll0793	hypothetical protein	P	Hypothetical	NA	NA	CUST_2193_PI423872883	chromosome	3060390	3060442	53	+	-0.974201	-2.34964	-0.251048
slr1552-1-x	4825	5109	61	9	0	CUST_4991_PI424014020	slr1552-1-x	CTATATGTCCGCCCCCTATTTTCTTAATAATGTCCATGCAAGGGGAGCTTTCACCGAG	slr1552	1	Slr1552protein	slr1552-1-x	slr1552	Synechocystissp.(strainPCC6803)	844	P73446	slr1552	1148:Synechocystissp.pcc6803	NA	completeproteome,	NA	NA	NA	954109,	NA	NA	slr1552,	slr1552,	Slr1552protein,	NA	Functionunknown,	PIRSF026459:PIRSF026459,	P74015SYNY3,	P73446	slr1552	unknown protein	Z	Unknown	NA	NA	CUST_4991_PI424014020	chromosome	999835	999892	58	+	-1.5256	-2.43441	-0.319008
sll0450-int1	7575	8044	95	54	0	CUST_2454_PI423872883	sll0450-int1	CAGAGATGGACTACCCACCAACGCCAATATTCCGCCACACTGATGGG	sll0450	int	Cytochromebsubunitofnitricoxidereductase	sll0450-int1	norB(sll0450)	Synechocystissp.(strainPCC6803)	770	P74677	sll0450	1148:Synechocystissp.pcc6803	NA	completeproteome,oxidoreductase,	IPR000883:Cytochromecoxidase,subunitI,	GO:0005623~cell,GO:0016020~membrane,GO:0044464~cellpart,	NA	953230,	NA	GO:0006091~generationofprecursormetabolitesandenergy,GO:0006118~electrontransport,GO:0008152~metabolicprocess,	norB,	\norB,norB;sll0450,sll0450,\\\\\""	Cytochromebsubunitofnitricoxidereductase,	GO:0003824~catalyticactivity,GO:0004129~cytochrome-coxidaseactivity,GO:0005215~transporteractivity,GO:0008324~cationtransmembranetransporteractivity,GO:0015002~heme-copperterminaloxidaseactivity,GO:0015075~iontransmembranetransporteractivity,GO:0015077~monovalentinorganiccationtransmembranetransporteractivity,GO:0015078~hydrogeniontransmembranetransporteractivity,GO:0016491~oxidoreductaseactivity…	Inorganiciontransportandmetabolism,	NA	P74015SYNY3,	P74677	sll0450	cytochrome b subunit of nitric oxide reductase	A	Amino acid biosynthesis	A4	Glutamate family Nitrogen assimilation	CUST_2454_PI423872883	chromosome	3480658	3480704	47	+	-1.67963	-1.6114	0.417256
slr1704-int1	1688	1766	21	66	0	CUST_549_PI423872883	slr1704-int1	TAAATATTCGCCATTATTGAGCACCAATTGTTGGGCCACAAATTGCATCGCATTACCATT	slr1704	int	Slr1704protein	slr1704-int1	slr1704	Synechocystissp.(strainPCC6803)	274	P73207	slr1704	1148:Synechocystissp.pcc6803	NA	completeproteome,	NA	NA	NA	953855,	NA	NA	slr1704,	slr1704,	Slr1704protein,	NA	NA	PIRSF009046:Synechocystishypotheticalproteinslr1704,	P74015SYNY3,	P73207	slr1704	hypothetical protein	P	Hypothetical	NA	NA	CUST_549_PI423872883	chromosome	729068	729127	60	-	-0.123069	0.168884	-0.0934932
slr0427-int1	13141	14006	165	66	0	CUST_1929_PI423872883	slr0427-int1	CTAATCCCCCAGTAAAAATGAGAATTTGGGCCCGTTCCCGGGCAATGG	slr0427	int	CinA-likeprotein	slr0427-int1	slr0427	Synechocystissp.(strainPCC6803)	416	Q55760	slr0427	1148:Synechocystissp.pcc6803	NA	completeproteome,	IPR001453:Molybdopterinbinding,IPR008135:Competence-damagedprotein,IPR008136:CinA,C-terminal,	NA	NA	952475,	NA	NA	slr0427,	cinA,slr0427,	CinA-likeprotein,	NA	NA	NA	P74015SYNY3,	Q55760	slr0427	putative competence-damage protein	D	Cellular processes	D6	Transformation	CUST_1929_PI423872883	chromosome	2719123	2719170	48	-	-1.45713	-3.03059	-0.788217
sll1121-as2	4925	5217	62	32	0	CUST_4319_PI424014020	sll1121-as2	CCACCGCTTGGCAAGAAGCCCGCCGCCTCAAGGAAGCAGAGGAAT	sll1121	as	Sll1121protein	sll1121-as2	sll1121	Synechocystissp.(strainPCC6803)	770	P73339	sll1121	1148:Synechocystissp.pcc6803	NA	completeproteome,	IPR000212:DNAhelicase,UvrD/REPtype,IPR014016:Helicase,superfamily1,UvrD-related,IPR014017:DNAhelicase,UvrD-like,Cterminal,	NA	NA	953993,	NA	GO:0006139~nucleobase,nucleoside,nucleotideandnucleicacidmetabolicprocess,GO:0006259~DNAmetabolicprocess,GO:0006281~DNArepair,GO:0006950~responsetostress,GO:0006974~responsetoDNAdamagestimulus,GO:0008152~metabolicprocess,GO:0009719~responsetoendogenousstimulus,GO:0009987~cellularprocess,GO:0043170~macromoleculemetabolicprocess,GO:0043283~biopolymermetabolicprocess,GO:0044237~cellularmetabolicproc…	sll1121,	sll1121,	Sll1121protein,	GO:0000166~nucleotidebinding,GO:0003676~nucleicacidbinding,GO:0003677~DNAbinding,GO:0003678~DNAhelicaseactivity,GO:0003824~catalyticactivity,GO:0004003~ATP-dependentDNAhelicaseactivity,GO:0004386~helicaseactivity,GO:0005488~binding,GO:0005524~ATPbinding,GO:0008026~ATP-dependenthelicaseactivity,GO:0008094~DNA-dependentATPaseactivity,GO:0016462~pyrophosphataseactivity,GO:0016787~hydrolaseactivity,G…	DNAreplication,recombination,andrepair,	NA	P74015SYNY3,	P73339	sll1121	hypothetical protein	P	Hypothetical	NA	NA	CUST_4319_PI424014020	chromosome	867427	867471	45	-	-0.684095	-1.56752	-0.168411
NC-1248	5264	5577	66	52	0	CUST_3438_PI424014020	NC-1248	TGCACATTTATCACTTAACTTGTAAGGATAAACAGCATTAAAACCCATACTCAGCCTTCT	NC	1248	NA	NC-1248	NA	NA	NA	NA	NA	NA	NA	NA	NA	NA	NA	NA	NA	NA	NA	NA	NA	NA	NA	NA	P74015SYNY3,	NA	NA	NA	NA	NA	NA	NA	CUST_3438_PI424014020	chromosome	707329	707388	60	-	0.900464	-2.81274	1.45003
slr1213-as1	23360	24956	294	51	0	CUST_4454_PI424014020	slr1213-as1	GGGCCCAGAAAACCAATCCCCAGGGCTATGTGATTAAGCCTTTTCGG	slr1213	as	AraCsubfamily	slr1213-as1	slr1213	Synechocystissp.(strainPCC6803)	241	P73364	slr1213	1148:Synechocystissp.pcc6803	NA	Transcription,Transcriptionregulation,dna-binding,phosphoprotein,	IPR000005:Helix-turn-helix,AraCtype,IPR001789:Responseregulatorreceiver,IPR012287:Homeodomain-related,	GO:0005622~intracellular,GO:0005623~cell,GO:0044464~cellpart,	SM00342:HTHARAC,SM00448:REC,	954018,	NA	GO:0000160~two-componentsignaltransductionsystem(phosphorelay),GO:0006139~nucleobase,nucleoside,nucleotideandnucleicacidmetabolicprocess,GO:0006350~transcription,GO:0006351~transcription,DNA-dependent,GO:0006355~regulationoftranscription,DNA-dependent,GO:0007154~cellcommunication,GO:0007165~signaltransduction,GO:0008152~metabolicprocess,GO:0009987~cellularprocess,GO:0010467~geneexpression,GO:0010…	slr1213,	slr1213,	AraCsubfamily,	GO:0000156~two-componentresponseregulatoractivity,GO:0003676~nucleicacidbinding,GO:0003677~DNAbinding,GO:0003700~transcriptionfactoractivity,GO:0004871~signaltransduceractivity,GO:0005488~binding,GO:0030528~transcriptionregulatoractivity,GO:0043565~sequence-specificDNAbinding,GO:0060089~moleculartransduceractivity,	NA	PIRSF036383:responseregulatorwithAraC-typeDNA-bindingdomain,	P74015SYNY3,	P73364	slr1213	two-component response regulator AraC subfamily	J	Regulatory functions	NA	NA	CUST_4454_PI424014020	chromosome	900211	900257	47	+	-0.729152	-2.32647	-0.634782
sll0495-int1	39961	42741	503	71	0	CUST_2292_PI423872883	sll0495-int1	CTCAAAGCCCAGACCAAATCCTGCATGGGGTACAGAACCATAACGACGTAGGTCAAGAT	sll0495	int	Asparaginyl-tRNAsynthetase(EC6.1.1.22)(Asparagine--tRNAligase)(AsnRS)	sll0495-int1	asnS(sll0495)	Synechocystissp.(strainPCC6803)	462	P52276	sll0495	1148:Synechocystissp.pcc6803	syn00252:Alanineandaspartatemetabolism,syn00970:Aminoacyl-tRNAbiosynthesis,	aminoacyl-tRNAsynthetase,atp-binding,cytoplasm,ligase,nucleotide-binding,proteinbiosynthesis,	IPR002312:Aspartyl-tRNAsynthetase,classIIb,IPR004364:Aminoacyl-tRNAsynthetase,classII(D,KandN),IPR004365:Nucleicacidbinding,OB-fold,tRNA/helicase-type,IPR004522:Asparaginyl-tRNAsynthetase,classIIb,IPR006195:Aminoacyl-tRNAsynthetase,classII,IPR012340:Nucleicacid-binding,OB-fold,	GO:0005622~intracellular,GO:0005623~cell,GO:0005737~cytoplasm,GO:0044424~intracellularpart,GO:0044464~cellpart,	NA	NA	6.1.1.22,	GO:0006082~organicacidmetabolicprocess,GO:0006139~nucleobase,nucleoside,nucleotideandnucleicacidmetabolicprocess,GO:0006399~tRNAmetabolicprocess,GO:0006412~translation,GO:0006418~tRNAaminoacylationforproteintranslation,GO:0006421~asparaginyl-tRNAaminoacylation,GO:0006422~aspartyl-tRNAaminoacylation,GO:0006519~aminoacidandderivativemetabolicprocess,GO:0006520~aminoacidmetabolicprocess,GO:0006807~n…	sll0495,	\asnS,asnS;sll0495,sll0495,\\\\\""	AsnRS,Asparagine--tRNAligase,Asparaginyl-tRNAsynthetase,Asparaginyl-tRNAsynthetase(EC6.1.1.22)(Asparagine--tRNAligase)(AsnRS),	GO:0000166~nucleotidebinding,GO:0003676~nucleicacidbinding,GO:0003824~catalyticactivity,GO:0004812~aminoacyl-tRNAligaseactivity,GO:0004815~aspartate-tRNAligaseactivity,GO:0004816~asparagine-tRNAligaseactivity,GO:0005488~binding,GO:0005524~ATPbinding,GO:0016874~ligaseactivity,GO:0016875~ligaseactivity,formingcarbon-oxygenbonds,GO:0016876~ligaseactivity,formingaminoacyl-tRNAandrelatedcompounds,GO:0…	NA	PIRSF001525:lysine-tRNAligase,	P74015SYNY3,	P52276	sll0495	asparaginyl-tRNA synthetase	M	Translation	M1	Aminoacyl tRNA synthetases and tRNA modification	CUST_2292_PI423872883	chromosome	3222560	3222618	59	+	-0.350881	-1.00487	-0.499012
NC-1687	21841	23320	275	30	0	CUST_14692_PI424014020	NC-1687	CTCCTTACCCTTGGAATTGAACCAGCGGGAAAGAAGGGGCTGTATTTATGGTTT	NC	1687	NA	NC-1687	NA	NA	NA	NA	NA	NA	NA	NA	NA	NA	NA	NA	NA	NA	NA	NA	NA	NA	NA	NA	P74015SYNY3,	NA	NA	NA	NA	NA	NA	NA	CUST_14692_PI424014020	chromosome	3014159	3014212	54	-	-1.05343	-1.02454	-0.0196492
sll1322	392	407	5	67	0	CUST_824_PI424014020	sll1322	CTTCGTGAAGTCTTCTAAAATCTTGATGGGTAAGAGAACGGGAATGGGTTGCACGTAGTT	sll1322		ATPsynthasesubunita(F-ATPasesubunit6)(ATPsynthaseF0sectorsubunita)	atpI, sll1322	atpB(atpI)(sll1322)	Synechocystissp.(strainPCC6803)	276	P27178	sll1322	1148:Synechocystissp.pcc6803	syn00190:Oxidativephosphorylation,syn00195:Photosynthesis,	ATPbiosynthesis,CF(0),hydrogeniontransport,hydrolase,iontransport,membrane,membrane-associatedcomplex,transmembrane,transmembraneprotein,transport,	IPR000568:ATPase,F0complex,subunitA,	GO:0005622~intracellular,GO:0005623~cell,GO:0005886~plasmamembrane,GO:0016020~membrane,GO:0016021~integraltomembrane,GO:0016469~proton-transportingtwo-sectorATPasecomplex,GO:0031224~intrinsictomembrane,GO:0032991~macromolecularcomplex,GO:0033177~proton-transportingtwo-sectorATPasecomplex,proton-transportingdomain,GO:0043234~proteincomplex,GO:0044424~intracellularpart,GO:0044425~membranepart,GO:00…	NA	953359,	3.6.3.14,	GO:0006091~generationofprecursormetabolitesandenergy,GO:0006119~oxidativephosphorylation,GO:0006139~nucleobase,nucleoside,nucleotideandnucleicacidmetabolicprocess,GO:0006163~purinenucleotidemetabolicprocess,GO:0006164~purinenucleotidebiosyntheticprocess,GO:0006732~coenzymemetabolicprocess,GO:0006753~nucleosidephosphatemetabolicprocess,GO:0006754~ATPbiosyntheticprocess,GO:0006793~phosphorusmetabol…	atpI,	\atpB,atpB;atpI;sll1322,atpI,sll1322,\\\\\""	ATPsynthaseAchain,ATPsynthaseachain(EC3.6.3.14)(ATPaseprotein6),ATPaseprotein6,	GO:0003824~catalyticactivity,GO:0005215~transporteractivity,GO:0008324~cationtransmembranetransporteractivity,GO:0015075~iontransmembranetransporteractivity,GO:0015077~monovalentinorganiccationtransmembranetransporteractivity,GO:0015078~hydrogeniontransmembranetransporteractivity,GO:0016787~hydrolaseactivity,GO:0016817~hydrolaseactivity,actingonacidanhydrides,GO:0016820~hydrolaseactivity,actingon…	Energyproductionandconversion,	PIRSF001283:H(+)-transportingATPsynthaseprotein6,	P74015SYNY3,	P27178	sll1322	ATP synthase A chain of CF(0)	H	Photosynthesis and respiration	H1	ATP synthase	CUST_824_PI424014020	chromosome	176900	176959	60	+	0.0666477	-4.19237	-1.47234
sll1534-int2	10623	11295	133	75	0	CUST_1429_PI423872883	sll1534-int2	CGAGGGGCTTGATGACAGTATTTTTCCAGCAACGCCAGATACGACGTTTGAAATATTTTA	sll1534	int	Sll1534protein	sll1534-int2	sll1534	Synechocystissp.(strainPCC6803)	378	P74348	sll1534	1148:Synechocystissp.pcc6803	NA	completeproteome,transferase,	IPR001296:Glycosyltransferase,group1,	NA	NA	952947,	NA	GO:0008152~metabolicprocess,GO:0009058~biosyntheticprocess,	sll1534,	sll1534,	Sll1534protein,	NA	Cellenvelopebiogenesis,outermembrane,	PIRSF005616:hypotheticalproteinsll1534,	P74015SYNY3,	P74348	sll1534	probable glycosyltransferase	O	Other categories	O7	Other	CUST_1429_PI423872883	chromosome	2043948	2044007	60	+	0.947665	-0.4841	0.9273
sll0750-as1	9408	10002	118	57	0	CUST_11807_PI424014020	sll0750-as1	CTCCATTGCCGTTGATACCTTGGAATTGTTACAACACAAACCCATCGAAGAACAGAAACC	sll0750	as	Adaptive-responsesensory-kinasesasA(EC2.7.13.3)	sll0750-as1	sasA(sarA)(sll0750)	Synechocystissp.(strainPCC6803)	383	Q55630	sll0750	1148:Synechocystissp.pcc6803	NA	Two-componentregulatorysystem,biologicalrhythms,kinase,phosphoprotein,transferase,	IPR003594:ATP-bindingregion,ATPase-like,IPR003661:HistidinekinaseA,N-terminal,IPR004358:Histidinekinaserelatedprotein,C-terminal,IPR005467:Histidinekinase,IPR011649:KaiB,	GO:0005623~cell,GO:0016020~membrane,GO:0044464~cellpart,	SM00387:HATPasec,SM00388:HisKA,	952700,	2.7.13.3,	GO:0000160~two-componentsignaltransductionsystem(phosphorelay),GO:0006464~proteinmodificationprocess,GO:0006468~proteinaminoacidphosphorylation,GO:0006793~phosphorusmetabolicprocess,GO:0006796~phosphatemetabolicprocess,GO:0007154~cellcommunication,GO:0007165~signaltransduction,GO:0007623~circadianrhythm,GO:0008152~metabolicprocess,GO:0009987~cellularprocess,GO:0016310~phosphorylation,GO:0018106~p…	sarA,	\Sara,Sasa,sasA;sarA;sll0750,sll0750,\\\\\""	Adaptive-responsesensory-kinasesasA,Adaptive-responsesensory-kinasesasA(EC2.7.13.3),	GO:0000155~two-componentsensoractivity,GO:0000166~nucleotidebinding,GO:0003824~catalyticactivity,GO:0004672~proteinkinaseactivity,GO:0004673~proteinhistidinekinaseactivity,GO:0004871~signaltransduceractivity,GO:0005488~binding,GO:0005524~ATPbinding,GO:0016301~kinaseactivity,GO:0016740~transferaseactivity,GO:0016772~transferaseactivity,transferringphosphorus-containinggroups,GO:0016773~phosphotran…	NA	PIRSF003177:sensorytransductionsystemregulatoryproteinhomolog,	P74015SYNY3,	Q55630	sll0750	two-component sensor histidine kinase	NA	NA	NA	NA	CUST_11807_PI424014020	chromosome	2422110	2422169	60	-	0.0885544	-1.32144	-0.39983
NC-319	2340	2462	29	82	0	CUST_7305_PI424014020	NC-319	TTTTTCAAGCCCGCACTGAACAGGAACCTAAACTAAGTTTCGGTAATTTTCAGTTGTCGG	NC	319	NA	ncl0690	NA	NA	NA	NA	NA	NA	NA	NA	NA	NA	NA	NA	NA	NA	NA	NA	NA	NA	NA	NA	P74015SYNY3,	NA	NA	NA	NA	NA	NA	NA	CUST_7305_PI424014020	chromosome	1488453	1488512	60	+	-0.0736508	-1.18281	-0.177614
slr0228-0-x	142	146	2	61	0	CUST_11242_PI424014020	slr0228-0-x	AGCTAGGTTCAGAACAATCAATCAACCAATCAGGAATAGCTAAGCTTTAAACAACCGCAA	slr0228	0	CelldivisionproteaseftsHhomolog1(EC3.4.24.-)	slr0228-0-x	slr0228	Synechocystissp.(strainPCC6803)	627	Q55700	slr0228	1148:Synechocystissp.pcc6803	NA	ATP,P-loop,atp-binding,cellcycle,celldivision,hydrolase,membrane,metal-binding,metalloprotease,nucleotidebinding,nucleotide-binding,protease,transmembrane,zinc,	IPR000642:PeptidaseM41,IPR003593:AAA+ATPase,core,IPR003959:AAAATPase,core,IPR003960:AAAATPase,subdomain,IPR005936:PeptidaseM41,FtsH,IPR006025:PeptidaseM,neutralzincmetallopeptidases,zinc-bindingsite,IPR011546:PeptidaseM41,FtsHextracellular,	GO:0005623~cell,GO:0016020~membrane,GO:0016021~integraltomembrane,GO:0031224~intrinsictomembrane,GO:0044425~membranepart,GO:0044464~cellpart,	SM00382:AAA,	952628,	3.4.24.-,	GO:0006508~proteolysis,GO:0007049~cellcycle,GO:0008152~metabolicprocess,GO:0009056~catabolicprocess,GO:0009057~macromoleculecatabolicprocess,GO:0009987~cellularprocess,GO:0019538~proteinmetabolicprocess,GO:0030163~proteincatabolicprocess,GO:0043170~macromoleculemetabolicprocess,GO:0043283~biopolymermetabolicprocess,GO:0043285~biopolymercatabolicprocess,GO:0044237~cellularmetabolicprocess,GO:00442…	ftsH,	ftsH,slr0228,	CelldivisionproteaseftsHhomolog1,CelldivisionproteaseftsHhomolog1(EC3.4.24.-),	GO:0000166~nucleotidebinding,GO:0003824~catalyticactivity,GO:0004175~endopeptidaseactivity,GO:0004222~metalloendopeptidaseactivity,GO:0005488~binding,GO:0005524~ATPbinding,GO:0008233~peptidaseactivity,GO:0008270~zincionbinding,GO:0016462~pyrophosphataseactivity,GO:0016787~hydrolaseactivity,GO:0016817~hydrolaseactivity,actingonacidanhydrides,GO:0016818~hydrolaseactivity,actingonacidanhydrides,inph…	Posttranslationalmodification,proteinturnover,chaperones,	PIRSF005236:celldivisionproteinFtsH,	P74015SYNY3,	Q55700	slr0228	cell division protein FtsH	D	Cellular processes	D1	Cell division	CUST_11242_PI424014020	chromosome	2294880	2294939	60	-	-0.641294	-3.36396	-0.350106
NC-1337	33614	35946	423	76	0	CUST_9141_PI424014020	NC-1337	AAACAGCCGCAACTGCAAAAAGTTAAACGGCTGGATAAACTACTAACGGCT	NC	1337	NA	NC-1337	NA	NA	NA	NA	NA	NA	NA	NA	NA	NA	NA	NA	NA	NA	NA	NA	NA	NA	NA	NA	P74015SYNY3,	NA	NA	NA	NA	NA	NA	NA	CUST_9141_PI424014020	chromosome	1855993	1856043	51	-	-0.499965	-1.22558	-0.919954
sll1483	1736	1817	22	32	0	CUST_16399_PI424014020	sll1483	TTACATAGGAGGCAGAATTACTTGGTCAATGACATGGATTACACCGTTGCTGGCATCC	sll1483		Uncharacterizedproteinsll1483	sll1483	sll1483	Synechocystissp.(strainPCC6803)	180	P74615	sll1483	1148:Synechocystissp.pcc6803	NA	completeproteome,signal,	IPR000782:Beta-Ig-H3/fasciclin,	GO:0005623~cell,GO:0030288~outermembrane-boundedperiplasmicspace,GO:0030312~externalencapsulatingstructure,GO:0030313~cellenvelope,GO:0031975~envelope,GO:0042597~periplasmicspace,GO:0044462~externalencapsulatingstructurepart,GO:0044464~cellpart,	SM00554:FAS1,	951981,	NA	NA	sll1483,	sll1483,	Uncharacterizedproteinsll1483precursor,	NA	Cellenvelopebiogenesis,outermembrane,	NA	P74015SYNY3,	P74615	sll1483	periplasmic protein	NA	NA	NA	NA	CUST_16399_PI424014020	chromosome	3391645	3391702	58	+	-0.0303203	0.482862	-0.559565
slr0993-int4	12937	13784	163	14	0	CUST_1582_PI423872883	slr0993-int4	GACCCCCTTAGCAGGCCAGATGTAACCGTTAAACTGACCCGGGCT	slr0993	int	\Lipoprotein;NlpD\\\\\""	slr0993-int4	nlpD(slr0993)	Synechocystissp.(strainPCC6803)	715	P74517	slr0993	1148:Synechocystissp.pcc6803	NA	completeproteome,lipoprotein,	IPR002482:Peptidoglycan-bindingLysM,IPR002886:PeptidaseM23B,	NA	SM00257:LysM,	952809,	NA	GO:0006508~proteolysis,GO:0007047~cellwallorganizationandbiogenesis,GO:0008152~metabolicprocess,GO:0009056~catabolicprocess,GO:0009987~cellularprocess,GO:0010382~cellwallmetabolicprocess,GO:0016043~cellularcomponentorganizationandbiogenesis,GO:0016998~cellwallcatabolicprocess,GO:0019538~proteinmetabolicprocess,GO:0043170~macromoleculemetabolicprocess,GO:0044237~cellularmetabolicprocess,GO:0044238…	nlpD,	\nlpD,nlpD;slr0993,slr0993,\\\\\""	\Lipoprotein;NlpD,Lipoprotein;NlpD,\\\\\""	GO:0003824~catalyticactivity,GO:0004175~endopeptidaseactivity,GO:0004222~metalloendopeptidaseactivity,GO:0008233~peptidaseactivity,GO:0016787~hydrolaseactivity,	Cellenvelopebiogenesis,outermembrane,	NA	P74015SYNY3,	P74517	slr0993	putative peptidase	C	Cell envelope	C1	Membranes	CUST_1582_PI423872883	chromosome	2262181	2262225	45	-	-0.596799	-1.28423	-0.280747
sll0656-as3	7784	8263	98	18	0	CUST_1994_PI424014020	sll0656-as3	GTTAGTGACATGGCTCAATACCAATCCCACCGGGGTAAATGATTCGGATTATCTGCTTTT	sll0656	as	Extracellularnuclease	sll0656-as3	nucH(sll0656)	Synechocystissp.(strainPCC6803)	1879	P72938	sll0656	1148:Synechocystissp.pcc6803	NA	NA	IPR003644:Na-Caexchanger/integrin-beta4,IPR005135:Endonuclease/exonuclease/phosphatase,IPR011121:Tryptophan-richSynechocystisspecies,C-terminal,	GO:0005623~cell,GO:0016020~membrane,GO:0016021~integraltomembrane,GO:0031224~intrinsictomembrane,GO:0044425~membranepart,GO:0044464~cellpart,	SM00237:Calxbeta,	953574,	NA	GO:0007154~cellcommunication,GO:0009987~cellularprocess,	nucH,	\nucH,nucH;sll0656,sll0656,\\\\\""	Extracellularnuclease,	NA	Functionunknown,Generalfunctionpredictiononly,	NA	P74015SYNY3,	P72938	sll0656	unknown protein	Z	Unknown	NA	NA	CUST_1994_PI424014020	chromosome	405539	405598	60	-	0.450352	0.697252	0.515642
slr2073-int1	13021	13874	164	19	0	CUST_674_PI423872883	slr2073-int1	AATCCTCTTCGTACTCATCGTGTTCACTGATGCCGACGAAGTCTTTTAACTTGGTCAAAA	slr2073	int	CelldivisionproteinsepF	slr2073-int1	sepF(slr2073)	Synechocystissp.(strainPCC6803)	186	P73376	slr2073	1148:Synechocystissp.pcc6803	NA	completeproteome,	IPR007561:ProteinofunknownfunctionDUF552,	NA	NA	954030,	NA	NA	slr2073,	slr2073,	Ycf50-likeprotein,	NA	Functionunknown,	NA	P74015SYNY3,	P73376	slr2073	hypothetical protein YCF50	P	Hypothetical	NA	NA	CUST_674_PI423872883	chromosome	913300	913359	60	-	0.54246	-0.233033	0.143312
slr0386-int1	15080	16092	190	27	0	CUST_1706_PI423872883	slr0386-int1	TGGGGAGGATTGCTAATCACCACTGCTAAAAAATCAGCACTTTCTTCCCTACTTAGTTGA	slr0386	int	Slr0386protein	slr0386-int1	slr0386	Synechocystissp.(strainPCC6803)	412	Q55601	slr0386	1148:Synechocystissp.pcc6803	NA	completeproteome,	IPR001087:Lipolyticenzyme,G-D-S-L,IPR013831:Esterase,SGNHhydrolase-type,subgroup,	NA	NA	952733,	NA	GO:0006629~lipidmetabolicprocess,GO:0008152~metabolicprocess,GO:0044238~primarymetabolicprocess,	slr0386,	slr0386,	Slr0386protein,	GO:0003824~catalyticactivity,GO:0016787~hydrolaseactivity,GO:0016788~hydrolaseactivity,actingonesterbonds,	NA	PIRSF014830:PIRSF014830,	P74015SYNY3,	Q55601	slr0386	unknown protein	Z	Unknown	NA	NA	CUST_1706_PI423872883	chromosome	2391112	2391171	60	-	-0.113775	-0.520281	0.0388875
NC-1637	19078	20381	240	66	0	CUST_4720_PI424014020	NC-1637	CAAATCCCCCACCAACGAGGGCAGGGGACAAGCTTAATTACCTAACAGAG	NC	1637	NA	NC-1637	NA	NA	NA	NA	NA	NA	NA	NA	NA	NA	NA	NA	NA	NA	NA	NA	NA	NA	NA	NA	P74015SYNY3,	NA	NA	NA	NA	NA	NA	NA	CUST_4720_PI424014020	chromosome	946390	946439	50	-	-0.528044	-2.32224	0.0276534
sll0542-int1	4721	5001	59	71	0	CUST_2008_PI423872883	sll0542-int1	CACCGCCGCTTCCGCTACGAGGGGATGGGAAACCAAAGCCGATTC	sll0542	int	Acetyl-coenzymeAsynthetase(EC6.2.1.1)(Acetate--CoAligase)(Acyl-activatingenzyme)	sll0542-int1	acsA(acs)(sll0542)	Synechocystissp.(strainPCC6803)	653	Q55404	sll0542	1148:Synechocystissp.pcc6803	syn00010:Glycolysis/Gluconeogenesis,syn00620:Pyruvatemetabolism,syn00640:Propanoatemetabolism,syn00720:Reductivecarboxylatecycle(CO2fixation),	acetylation,acid-thiolligase,coenzymeA,ligase,	IPR000873:AMP-dependentsynthetaseandligase,IPR011904:Acetate--CoAligase,	NA	NA	951871,	6.2.1.1,	GO:0006082~organicacidmetabolicprocess,GO:0006083~acetatemetabolicprocess,GO:0006084~acetyl-CoAmetabolicprocess,GO:0006085~acetyl-CoAbiosyntheticprocess,GO:0006732~coenzymemetabolicprocess,GO:0006935~chemotaxis,GO:0007610~behavior,GO:0007626~locomotorybehavior,GO:0008152~metabolicprocess,GO:0009605~responsetoexternalstimulus,GO:0009987~cellularprocess,GO:0019427~acetyl-CoAbiosyntheticprocessfroma…	acs,	\acs,acsA,acsA;acs;sll0542,sll0542,\\\\\""	Acetate--CoAligase,Acetyl-coenzymeAsynthetase,Acetyl-coenzymeAsynthetase(EC6.2.1.1)(Acetate--CoAligase)(Acyl-activatingenzyme),Acyl-activatingenzyme,	GO:0000166~nucleotidebinding,GO:0003824~catalyticactivity,GO:0003987~acetate-CoAligaseactivity,GO:0005488~binding,GO:0016208~AMPbinding,GO:0016405~CoA-ligaseactivity,GO:0016874~ligaseactivity,GO:0016877~ligaseactivity,formingcarbon-sulfurbonds,GO:0016878~acid-thiolligaseactivity,GO:0017076~purinenucleotidebinding,GO:0030554~adenylnucleotidebinding,GO:0032553~ribonucleotidebinding,GO:0032555~purin…	NA	PIRSF001552:4-coumarate-CoAligase,	P74015SYNY3,	Q55404	sll0542	acetyl-coenzyme A synthetase	F	Energy metabolism	F14	Pyruvate and acetyl-CoA metabolism	CUST_2008_PI423872883	chromosome	2820185	2820229	45	+	-0.539863	-1.86104	0.0158719
sll0192-int1	17340	18505	218	60	0	CUST_1806_PI423872883	sll0192-int1	CAATCCCACTAATATTTCCCCAGGCTCCATTCCCGCCAACTCACTCCAAG	sll0192	int	Sll0192protein	sll0192-int1	sll0192	Synechocystissp.(strainPCC6803)	423	Q55704	sll0192	1148:Synechocystissp.pcc6803	NA	completeproteome,	NA	NA	NA	953118,	NA	NA	sll0192,	sll0192,	Sll0192protein,	NA	Functionunknown,	PIRSF016491:uncharacterizedconservedprotein,	P74015SYNY3,	Q55704	sll0192	hypothetical protein	P	Hypothetical	NA	NA	CUST_1806_PI423872883	chromosome	2536639	2536688	50	+	-1.2123	-0.928079	0.0796238
NC-639	516	535	7	25	0	CUST_2876_PI424014020	NC-639	CCACACCACATCGGCGATCGTCCTGGCAATGGCCACGGATTCACG	NC	639	NA	ncl0215	NA	NA	NA	NA	NA	NA	NA	NA	NA	NA	NA	NA	NA	NA	NA	NA	NA	NA	NA	NA	P74015SYNY3,	NA	NA	NA	NA	NA	NA	NA	CUST_2876_PI424014020	chromosome	594337	594381	45	-	-0.836076	-2.93626	-0.812927
slr0479-as1	24597	26279	310	14	0	CUST_12764_PI424014020	slr0479-as1	CAAAGGCAGGCTGAACATCAACGCACCCTAGCCAGGGATGATGTTTTATT	slr0479	as	Slr0479protein	slr0479-as1	slr0479	Synechocystissp.(strainPCC6803)	240	Q55173	slr0479	1148:Synechocystissp.pcc6803	NA	completeproteome,	NA	NA	NA	952551,	NA	NA	slr0479,	slr0479,	Slr0479protein,	NA	NA	PIRSF012416:Synechocystishypotheticalproteinslr0479,	P74015SYNY3,	Q55173	slr0479	hypothetical protein	P	Hypothetical	NA	NA	CUST_12764_PI424014020	chromosome	2614655	2614704	50	+	-0.666141	0.335508	-0.0176351
slr0780-5'UTR	4929	5221	62	36	0	CUST_11750_PI424014020	slr0780-5'UTR	GCAAGGGCCATGGTCAGCACCAGAATGTAAGCAACACTTTCCATAATCTAAAAAATTCCT	slr0780	5'UTR	TranscriptionalrepressornrdR	slr0780-5'UTR	nrdR(slr0780)	Synechocystissp.(strainPCC6803)	161	Q55622	slr0780	1148:Synechocystissp.pcc6803	NA	Transcription,Transcriptionregulation,atp-binding,dna-binding,metal-binding,nucleotide-binding,repressor,zinc,zinc-finger,	IPR003796:RibonucleotidereductaseregulatorNrdR-like,IPR005144:ATP-cone,	NA	NA	952707,	NA	GO:0006139~nucleobase,nucleoside,nucleotideandnucleicacidmetabolicprocess,GO:0006350~transcription,GO:0006351~transcription,DNA-dependent,GO:0006355~regulationoftranscription,DNA-dependent,GO:0008152~metabolicprocess,GO:0009987~cellularprocess,GO:0010467~geneexpression,GO:0010468~regulationofgeneexpression,GO:0016070~RNAmetabolicprocess,GO:0019219~regulationofnucleobase,nucleoside,nucleotideandnu…	slr0780,	\nrdR;slr0780,slr0780,\\\\\""	TranscriptionalrepressornrdR,	GO:0000166~nucleotidebinding,GO:0003676~nucleicacidbinding,GO:0003677~DNAbinding,GO:0005488~binding,GO:0005524~ATPbinding,GO:0016564~transcriptionrepressoractivity,GO:0017076~purinenucleotidebinding,GO:0030528~transcriptionregulatoractivity,GO:0030554~adenylnucleotidebinding,GO:0032553~ribonucleotidebinding,GO:0032555~purineribonucleotidebinding,GO:0032559~adenylribonucleotidebinding,	Transcription,	PIRSF005792:uncharacterizedconservedproteinHI0943,	P74015SYNY3,	Q55622	slr0780	hypothetical protein	P	Hypothetical	NA	NA	CUST_11750_PI424014020	chromosome	2414568	2414627	60	-	0.0712713	-1.5907	0.0259276
sll1289-as2	24368	26039	307	29	0	CUST_3373_PI424014020	sll1289-as2	CTCCCCCAGGCCTGAAAAAAATGGCCCAGGATTGGGACTATTGCTT	sll1289	as	Sll1289protein	sll1289-as2	sll1289	Synechocystissp.(strainPCC6803)	194	P73178	sll1289	1148:Synechocystissp.pcc6803	NA	completeproteome,	IPR000866:Alkylhydroperoxidereductase/Thiolspecificantioxidant/Malallergen,IPR011594:Thioredoxin-like,IPR012335:Thioredoxinfold,	NA	NA	953825,	NA	GO:0006091~generationofprecursormetabolitesandenergy,GO:0006118~electrontransport,GO:0008152~metabolicprocess,	sll1289,	sll1289,	Sll1289protein,	GO:0003824~catalyticactivity,GO:0009055~electroncarrieractivity,GO:0016491~oxidoreductaseactivity,	NA	PIRSF031734:PIRSF031734,	P74015SYNY3,	P73178	sll1289	hypothetical protein	P	Hypothetical	NA	NA	CUST_3373_PI424014020	chromosome	695567	695612	46	-	-0.185273	-2.1929	0.573366
sll1161-as1	15271	16290	192	55	0	CUST_6804_PI424014020	sll1161-as1	GCGGGAAAGCCAATTGCTCAACCTGCCGCATTATGGTTCTAGATGGT	sll1161	as	Adenylatecyclase	sll1161-as1	sll1161	Synechocystissp.(strainPCC6803)	335	P73774	sll1161	1148:Synechocystissp.pcc6803	syn00230:Purinemetabolism,	2Fe-2S,iron,iron-sulfur,iron-sulfurprotein,metal-binding,metalloprotein,	IPR001041:Ferredoxin,IPR001054:Adenylylcyclaseclass-3/4/guanylylcyclase,IPR012675:Beta-graspfold,ferredoxin-type,	NA	SM00044:CYCc,	954469,	NA	GO:0006091~generationofprecursormetabolitesandenergy,GO:0006118~electrontransport,GO:0006139~nucleobase,nucleoside,nucleotideandnucleicacidmetabolicprocess,GO:0007154~cellcommunication,GO:0007165~signaltransduction,GO:0007242~intracellularsignalingcascade,GO:0008152~metabolicprocess,GO:0009058~biosyntheticprocess,GO:0009117~nucleotidemetabolicprocess,GO:0009165~nucleotidebiosyntheticprocess,GO:00…	sll1161,	sll1161,	Adenylatecyclase,	GO:0003824~catalyticactivity,GO:0005488~binding,GO:0005506~ironionbinding,GO:0009055~electroncarrieractivity,GO:0016491~oxidoreductaseactivity,GO:0016829~lyaseactivity,GO:0043167~ionbinding,GO:0043169~cationbinding,GO:0046872~metalionbinding,GO:0046914~transitionmetalionbinding,	NA	NA	P74015SYNY3,	P73774	sll1161	probable adenylate cyclase	J	Regulatory functions	NA	NA	CUST_6804_PI424014020	chromosome	1381726	1381772	47	-	-0.185852	-0.588082	0.736467
sll1841-int1	18735	20018	236	43	0	CUST_1573_PI423872883	sll1841-int1	CCAAAACCGAACGAGTTGGGGGACTTTTCCAAACAAACTGACTTAGTTTGCAAAGAATTA	sll1841	int	Dihydrolipoamideacetyltransferasecomponent(E2)ofpyruvatedehydrogenasecomplex	sll1841-int1	odhB(sll1841)	Synechocystissp.(strainPCC6803)	433	P74510	sll1841	1148:Synechocystissp.pcc6803	syn00010:Glycolysis/Gluconeogenesis,syn00252:Alanineandaspartatemetabolism,syn00620:Pyruvatemetabolism,	acyltransferase,lipoyl,pyruvate,transferase,	IPR000089:Biotin/lipoylattachment,IPR000276:Rhodopsin-likeGPCRsuperfamily,IPR001078:Catalyticdomainofcomponentsofvariousdehydrogenasecomplexes,IPR003016:2-oxoaciddehydrogenase,lipoyl-bindingsite,IPR004167:E3binding,	NA	NA	954949,	NA	GO:0008152~metabolicprocess,	odhB,	\odhB,odhB;sll1841,sll1841,\\\\\""	Dihydrolipoamideacetyltransferasecomponent(E2)ofpyruvatedehydrogenasecomplex,	GO:0003824~catalyticactivity,GO:0005488~binding,GO:0005515~proteinbinding,GO:0008415~acyltransferaseactivity,GO:0016740~transferaseactivity,GO:0016746~transferaseactivity,transferringacylgroups,GO:0016747~transferaseactivity,transferringgroupsotherthanamino-acylgroups,	NA	PIRSF000432:dihydrolipoamideacetyltransferase,	P74015SYNY3,	P74510	sll1841	pyruvate dehydrogenase dihydrolipoamide acetyltransferase component (E2)	F	Energy metabolism	F11	Pyruvate dehydrogenase	CUST_1573_PI423872883	chromosome	2251600	2251659	60	+	-0.980197	-0.998114	-0.615951
slr1746-int1	4136	4380	52	45	0	CUST_965_PI423872883	slr1746-int1	TTTGCCGTAAGGTAGCCGTGCCGTATCGCCAAAATAAAGAATTGACTCTTTAGGTAATTG	slr1746	int	Glutamateracemase(EC5.1.1.3)	slr1746-int1	murI(slr1746)	Synechocystissp.(strainPCC6803)	279	P73737	slr1746	1148:Synechocystissp.pcc6803	syn00251:Glutamatemetabolism,syn00471:D-GlutamineandD-glutamatemetabolism,	cellshape,cellwallbiogenesis/degradation,isomerase,peptidoglycansynthesis,	IPR001920:Asp/Gluracemase,IPR004391:Glutamateracemase,	NA	NA	954419,	5.1.1.3,	GO:0000270~peptidoglycanmetabolicprocess,GO:0000902~cellmorphogenesis,GO:0005975~carbohydratemetabolicprocess,GO:0007047~cellwallorganizationandbiogenesis,GO:0008152~metabolicprocess,GO:0008360~regulationofcellshape,GO:0009058~biosyntheticprocess,GO:0009059~macromoleculebiosyntheticprocess,GO:0009252~peptidoglycanbiosyntheticprocess,GO:0009273~peptidoglycan-basedcellwallbiogenesis,GO:0009653~anat…	murI,	\murI,murI;slr1746,slr1746,\\\\\""	Glutamateracemase,Glutamateracemase(EC5.1.1.3),	GO:0003824~catalyticactivity,GO:0008881~glutamateracemaseactivity,GO:0016853~isomeraseactivity,GO:0016854~racemaseandepimeraseactivity,GO:0016855~racemaseandepimeraseactivity,actingonaminoacidsandderivatives,	Cellenvelopebiogenesis,outermembrane,	PIRSF001402:glutamateracemase,	P74015SYNY3,	P73737	slr1746	glutamate racemase	C	Cell envelope	C2	Murein sacculus and peptidoglycan	CUST_965_PI423872883	chromosome	1334603	1334662	60	-	0.0583838	-1.06576	0.236427
sml0003	7900	8385	99	55	0	CUST_660_PI424014020	sml0003	ACAGGATCAACAGGAAAACCGTTGGCACCAACACAAATAAAATACTTGCTATAAAGCCGA	sml0003		PhotosystemIIreactioncenterproteinM(PSII-M)	psbM, sml0003	psbM(sml0003)	Synechocystissp.(strainPCC6803)	35	P72701	sml0003	1148:Synechocystissp.pcc6803	syn00195:Photosynthesis,	Photosynthesis,membrane,photosystemii,thylakoid,transmembrane,	IPR007826:PhotosystemIIproteinPsbM,	GO:0005622~intracellular,GO:0005623~cell,GO:0005737~cytoplasm,GO:0005886~plasmamembrane,GO:0009521~photosystem,GO:0009523~photosystemII,GO:0009536~plastid,GO:0009579~thylakoid,GO:0016020~membrane,GO:0016021~integraltomembrane,GO:0016023~cytoplasmicmembrane-boundvesicle,GO:0030075~plasmamembrane-derivedthylakoid,GO:0030096~plasmamembrane-derivedthylakoidphotosystemII,GO:0031224~intrinsictomembrane…	NA	953325,	NA	GO:0006091~generationofprecursormetabolitesandenergy,GO:0008152~metabolicprocess,GO:0015979~photosynthesis,GO:0019684~photosynthesis,lightreaction,	psbM,	\psbM,psbM;sml0003,sml0003,\\\\\""	PSII-M,PhotosystemIIreactioncenterproteinM,PhotosystemIIreactioncenterproteinM(PSII-M),	NA	NA	PIRSF002921:photosystemIIproteinPsbM,	P74015SYNY3,	P72701	sml0003	photosystem II reaction center M protein	H	Photosynthesis and respiration	H7	Photosystem II	CUST_660_PI424014020	chromosome	146756	146815	60	+	-0.865968	-1.70385	-0.723585
NC-1335	26252	28059	331	9	0	CUST_14647_PI424014020	NC-1335	ACTCTAAAACGAAGCACCCATACAGGACAAGAACTTGGCAAAAGTTTATTGGCCAGG	NC	1335	NA	NC-1335	NA	NA	NA	NA	NA	NA	NA	NA	NA	NA	NA	NA	NA	NA	NA	NA	NA	NA	NA	NA	P74015SYNY3,	NA	NA	NA	NA	NA	NA	NA	CUST_14647_PI424014020	chromosome	3002837	3002893	57	-	-0.131334	-0.346749	-0.0928988
slr2094-5'UTR	33737	36076	425	36	0	CUST_7649_PI424014020	slr2094-5'UTR	GAATTGAATCCTCCCAACTGCTGATTAGGTTTCCCTAGCTTGTGATTAAGTGTTAAT	slr2094	5'UTR	D-fructose1,6-bisphosphataseclass2/sedoheptulose1,7-bisphosphatase(FBPaseclass2/SBPase)(EC3.1.3.11)(EC3.1.3.37)	slr2094-5'UTR	slr2094	Synechocystissp.(strainPCC6803)	345	P73922	slr2094	1148:Synechocystissp.pcc6803	syn00010:Glycolysis/Gluconeogenesis,syn00030:Pentosephosphatepathway,syn00051:Fructoseandmannosemetabolism,syn00710:Carbonfixation,	completeproteome,	IPR004464:GlpX,	NA	NA	954653,	NA	GO:0006066~alcoholmetabolicprocess,GO:0006071~glycerolmetabolicprocess,GO:0008152~metabolicprocess,GO:0009987~cellularprocess,GO:0015977~carbonutilizationbyfixationofcarbondioxide,GO:0019751~polyolmetabolicprocess,GO:0044237~cellularmetabolicprocess,	glpX,	\glpX,glpX;slr2094,slr2094,\\\\\""	GlpXprotein,	NA	NA	PIRSF004532:fructose-1,6-bisphosphatase,GlpXtype,	P74015SYNY3,	P73922	slr2094	fructose-1	NA	NA	NA	NA	CUST_7649_PI424014020	chromosome	1560330	1560386	57	-	0.507747	-3.46431	-0.031639
sll1677-int1	10935	11637	137	77	0	CUST_144_PI423872883	sll1677-int1	GTTTAACCAGCTTGGCAATTAATTCCACCAAGCCGGCCGCTTCAGC	sll1677	int	SporematurationproteinB	sll1677-int1	sll1677	Synechocystissp.(strainPCC6803)	217	P72784	sll1677	1148:Synechocystissp.pcc6803	NA	completeproteome,	IPR001226:Flavodoxin,N-terminal,IPR011642:Nucleosiderecognition,	NA	NA	953418,	NA	NA	sll1677,	sll1677,	SporematurationproteinB,	GO:0001882~nucleosidebinding,GO:0005488~binding,	NA	PIRSF005941:sporematurationprotein,SpmAtype,	P74015SYNY3,	P72784	sll1677	similar to spore maturation protein B	O	Other categories	O1	Adaptations and atypical conditions	CUST_144_PI423872883	chromosome	245178	245223	46	+	-0.769293	-1.13006	-0.748311
NC-151	8152	8651	102	66	0	CUST_2597_PI424014020	NC-151	TGTGGAATGGGAAGAAATTTTTCTTCCCATTCATTTTTCAAATATTTAAGGTCTGTTTCA	NC	151	NA	NC-151	NA	NA	NA	NA	NA	NA	NA	NA	NA	NA	NA	NA	NA	NA	NA	NA	NA	NA	NA	NA	P74015SYNY3,	NA	NA	NA	NA	NA	NA	NA	CUST_2597_PI424014020	chromosome	543389	543448	60	+	-0.885645	0.807544	1.27841
NC-1465	30248	32332	381	32	0	CUST_3942_PI424014020	NC-1465	CACCCCAACCCGCAGGCTAGAGTGGACTCAGTTGCCAAAACATGAC	NC	1465	NA	NC-1465	NA	NA	NA	NA	NA	NA	NA	NA	NA	NA	NA	NA	NA	NA	NA	NA	NA	NA	NA	NA	P74015SYNY3,	NA	NA	NA	NA	NA	NA	NA	CUST_3942_PI424014020	chromosome	810712	810757	46	+	-0.625911	-2.15952	-1.32251
sll0533-as1	2125	2234	27	24	0	CUST_15760_PI424014020	sll0533-as1	GACCGATTTCTGCAGTCCTTCCCAGCCCTCCAGGGGTGAACTTAG	sll0533	as	Triggerfactor(TF)	sll0533-as1	tig(sll0533)	Synechocystissp.(strainPCC6803)	471	Q55511	sll0533	1148:Synechocystissp.pcc6803	NA	Rotamase,cellcycle,celldivision,chaperone,isomerase,	IPR001179:Peptidyl-prolylcis-transisomerase,FKBP-type,IPR005215:Triggerfactor,IPR008880:Bacterialtriggerfactor,C-terminal,IPR008881:Bacterialtriggerfactor,N-terminal,	NA	NA	953256,	NA	GO:0006457~proteinfolding,GO:0006810~transport,GO:0007049~cellcycle,GO:0008104~proteinlocalization,GO:0008152~metabolicprocess,GO:0009987~cellularprocess,GO:0015031~proteintransport,GO:0019538~proteinmetabolicprocess,GO:0033036~macromoleculelocalization,GO:0043170~macromoleculemetabolicprocess,GO:0044237~cellularmetabolicprocess,GO:0044238~primarymetabolicprocess,GO:0044260~cellularmacromoleculem…	tig,	\sll0533,tig,tig;sll0533,\\\\\""	TF,Triggerfactor,Triggerfactor(TF),	GO:0003755~peptidyl-prolylcis-transisomeraseactivity,GO:0003824~catalyticactivity,GO:0016853~isomeraseactivity,GO:0016859~cis-transisomeraseactivity,	NA	PIRSF003095:FKBP-typepeptidyl-prolylcis-transisomerase(triggerfactor),	P74015SYNY3,	Q55511	sll0533	trigger factor	D	Cellular processes	D5	Protein and peptide secretion	CUST_15760_PI424014020	chromosome	3247859	3247903	45	-	-0.826232	-2.58302	-0.864972
slr1293-as1	11277	12001	142	16	0	CUST_1384_PI424014020	slr1293-as1	GGGATGGCCGGGCTCCCCGGGGCTGTAGAACTGTAATTGCTTCTT	slr1293	as	Slr1293protein	slr1293-as1	slr1293	Synechocystissp.(strainPCC6803)	507	P72825	slr1293	1148:Synechocystissp.pcc6803	NA	completeproteome,	IPR000759:Adrenodoxinreductase,IPR002937:Amineoxidase,IPR008151:Phytoenedehydrogenase-relatedprotein,IPR014104:Myxoxanthophyllbiosynthesis,C-3',4'desaturaseCrtD,	NA	NA	953459,	NA	GO:0006091~generationofprecursormetabolitesandenergy,GO:0006118~electrontransport,GO:0006629~lipidmetabolicprocess,GO:0006720~isoprenoidmetabolicprocess,GO:0006721~terpenoidmetabolicprocess,GO:0008152~metabolicprocess,GO:0008299~isoprenoidbiosyntheticprocess,GO:0008610~lipidbiosyntheticprocess,GO:0009058~biosyntheticprocess,GO:0009987~cellularprocess,GO:0016108~tetraterpenoidmetabolicprocess,GO:0…	slr1293,	slr1293,	Slr1293protein,	GO:0000166~nucleotidebinding,GO:0003824~catalyticactivity,GO:0005488~binding,GO:0016491~oxidoreductaseactivity,GO:0016705~oxidoreductaseactivity,actingonpaireddonors,withincorporationorreductionofmolecularoxygen,GO:0017076~purinenucleotidebinding,GO:0030554~adenylnucleotidebinding,GO:0048037~cofactorbinding,GO:0050660~FADbinding,GO:0050662~coenzymebinding,	Secondarymetabolitesbiosynthesis,transport,andcatabolism,	PIRSF005674:phytoenedehydrogenase,	P74015SYNY3,	P72825	slr1293	similar to phytoene dehydrogenase	B	Biosynthesis of cofactors	NA	NA	CUST_1384_PI424014020	chromosome	290430	290474	45	+	-1.46385	-1.55934	0.21215
slr0804-5'UTR	13359	14243	168	48	0	CUST_8247_PI424014020	slr0804-5'UTR	CAAATTTCGTCAGCTTCAACACAGTGTTTAACTAACGGCGATCGCCCGTCCCATCTCTAG	slr0804	5'UTR	D-alanyl-D-alaninecarboxypeptidase	slr0804-5'UTR	dacB(slr0804)	Synechocystissp.(strainPCC6803)	314	P74032	slr0804	1148:Synechocystissp.pcc6803	NA	carboxypeptidase,	IPR000667:PeptidaseS13,D-Ala-D-AlacarboxypeptidaseC,	NA	NA	954783,	NA	GO:0006508~proteolysis,GO:0008152~metabolicprocess,GO:0009987~cellularprocess,GO:0019538~proteinmetabolicprocess,GO:0043170~macromoleculemetabolicprocess,GO:0044237~cellularmetabolicprocess,GO:0044238~primarymetabolicprocess,GO:0044260~cellularmacromoleculemetabolicprocess,GO:0044267~cellularproteinmetabolicprocess,	dacB,	\dacB,dacB;slr0804,slr0804,\\\\\""	D-alanyl-D-alaninecarboxypeptidase,	GO:0003824~catalyticactivity,GO:0004180~carboxypeptidaseactivity,GO:0004185~serinecarboxypeptidaseactivity,GO:0008233~peptidaseactivity,GO:0008236~serine-typepeptidaseactivity,GO:0008238~exopeptidaseactivity,GO:0016787~hydrolaseactivity,GO:0017171~serinehydrolaseactivity,	Cellenvelopebiogenesis,outermembrane,	NA	P74015SYNY3,	P74032	slr0804	probable D-alanyl-D-alanine carboxypeptidase	C	Cell envelope	C2	Murein sacculus and peptidoglycan	CUST_8247_PI424014020	chromosome	1684861	1684920	60	-	0.160002	-2.31073	-0.537262
NC-898	10871	11571	137	11	0	CUST_8574_PI424014020	NC-898	ATACAGCTCGATGGCCGCATTCCAAGATAGTTAATTTGTGATCTGGTATTTCTCTCCCTG	NC	898	NA	NC-898	NA	NA	NA	NA	NA	NA	NA	NA	NA	NA	NA	NA	NA	NA	NA	NA	NA	NA	NA	NA	P74015SYNY3,	NA	NA	NA	NA	NA	NA	NA	CUST_8574_PI424014020	chromosome	1747425	1747484	60	-	-0.775014	-1.81317	-0.53914
slr1704	9570	10171	120	56	0	CUST_3557_PI424014020	slr1704	CCGGATTAGTAAAACTACCAACCAACCCTCCCATCAAGAGAACGGTAGTCAATAAAGCTG	slr1704		Slr1704protein	slr1704	slr1704	Synechocystissp.(strainPCC6803)	274	P73207	slr1704	1148:Synechocystissp.pcc6803	NA	completeproteome,	NA	NA	NA	953855,	NA	NA	slr1704,	slr1704,	Slr1704protein,	NA	NA	PIRSF009046:Synechocystishypotheticalproteinslr1704,	P74015SYNY3,	P73207	slr1704	hypothetical protein	P	Hypothetical	NA	NA	CUST_3557_PI424014020	chromosome	728712	728771	60	-	-0.107407	0.670476	0.0766632
us4-0-x	10387	11039	130	74	0	CUST_4042_PI424014020	us4-0-x	AACCAGACCGTGAAAACGCCTGGCTGAAAAAGAATCTAAAAAGTCATTAAGTTAAGGTCT	us4	0	NA	us4-0-x	NA	NA	NA	NA	NA	NA	NA	NA	NA	NA	NA	NA	NA	NA	NA	NA	NA	NA	NA	NA	P74015SYNY3,	NA	NA	NA	NA	NA	NA	NA	CUST_4042_PI424014020	chromosome	826514	826573	60	+	-1.34038	-1.78286	-1.41594
sll1323	11232	11951	141	51	0	CUST_818_PI424014020	sll1323	CTCCTGTTCTAAAGAACTCAGAGCCGACTGCCGTTGGGCCTCAATTTCTTG	sll1323		ATPsynthasesubunitb'(ATPsynthaseF(0)sectorsubunitb')(F-typeATPasesubunitb')(F-ATPasesubunitb')(ATPasesubunitII)	atpG, sll1323	atpG(sll1323)	Synechocystissp.(strainPCC6803)	143	P27183	sll1323	1148:Synechocystissp.pcc6803	syn00190:Oxidativephosphorylation,syn00195:Photosynthesis,	ATPbiosynthesis,CF(0),hydrogeniontransport,hydrolase,iontransport,membrane,membrane-associatedcomplex,transmembrane,transmembraneprotein,transport,	IPR002146:ATPase,F0complex,subunitB/B',bacterialandchloroplast,	GO:0005622~intracellular,GO:0005623~cell,GO:0005886~plasmamembrane,GO:0016020~membrane,GO:0016021~integraltomembrane,GO:0016469~proton-transportingtwo-sectorATPasecomplex,GO:0031224~intrinsictomembrane,GO:0032991~macromolecularcomplex,GO:0033177~proton-transportingtwo-sectorATPasecomplex,proton-transportingdomain,GO:0043234~proteincomplex,GO:0044424~intracellularpart,GO:0044425~membranepart,GO:00…	NA	953357,	3.6.3.14,	GO:0006091~generationofprecursormetabolitesandenergy,GO:0006119~oxidativephosphorylation,GO:0006139~nucleobase,nucleoside,nucleotideandnucleicacidmetabolicprocess,GO:0006163~purinenucleotidemetabolicprocess,GO:0006164~purinenucleotidebiosyntheticprocess,GO:0006732~coenzymemetabolicprocess,GO:0006753~nucleosidephosphatemetabolicprocess,GO:0006754~ATPbiosyntheticprocess,GO:0006793~phosphorusmetabol…	atpG,	\atpG,atpG;sll1323,sll1323,\\\\\""	ATPsynthaseB'chain,ATPsynthaseB'chain(EC3.6.3.14)(SubunitII),SubunitII,	GO:0003824~catalyticactivity,GO:0005215~transporteractivity,GO:0008324~cationtransmembranetransporteractivity,GO:0015075~iontransmembranetransporteractivity,GO:0015077~monovalentinorganiccationtransmembranetransporteractivity,GO:0015078~hydrogeniontransmembranetransporteractivity,GO:0016787~hydrolaseactivity,GO:0016817~hydrolaseactivity,actingonacidanhydrides,GO:0016820~hydrolaseactivity,actingon…	NA	PIRSF001284:H(+)-transportingATPsynthasechainI,	P74015SYNY3,	P27183	sll1323	ATP synthase subunit b' of CF(0)	H	Photosynthesis and respiration	H1	ATP synthase	CUST_818_PI424014020	chromosome	175768	175818	51	+	-0.121184	-3.71453	-1.3741
sll0495-as1	5958	6309	75	19	0	CUST_15614_PI424014020	sll0495-as1	CAATACCATCGGTGCAGTTATGAGGGTGCGTAACGCTTGTGCCACC	sll0495	as	Asparaginyl-tRNAsynthetase(EC6.1.1.22)(Asparagine--tRNAligase)(AsnRS)	sll0495-as1	asnS(sll0495)	Synechocystissp.(strainPCC6803)	462	P52276	sll0495	1148:Synechocystissp.pcc6803	syn00252:Alanineandaspartatemetabolism,syn00970:Aminoacyl-tRNAbiosynthesis,	aminoacyl-tRNAsynthetase,atp-binding,cytoplasm,ligase,nucleotide-binding,proteinbiosynthesis,	IPR002312:Aspartyl-tRNAsynthetase,classIIb,IPR004364:Aminoacyl-tRNAsynthetase,classII(D,KandN),IPR004365:Nucleicacidbinding,OB-fold,tRNA/helicase-type,IPR004522:Asparaginyl-tRNAsynthetase,classIIb,IPR006195:Aminoacyl-tRNAsynthetase,classII,IPR012340:Nucleicacid-binding,OB-fold,	GO:0005622~intracellular,GO:0005623~cell,GO:0005737~cytoplasm,GO:0044424~intracellularpart,GO:0044464~cellpart,	NA	NA	6.1.1.22,	GO:0006082~organicacidmetabolicprocess,GO:0006139~nucleobase,nucleoside,nucleotideandnucleicacidmetabolicprocess,GO:0006399~tRNAmetabolicprocess,GO:0006412~translation,GO:0006418~tRNAaminoacylationforproteintranslation,GO:0006421~asparaginyl-tRNAaminoacylation,GO:0006422~aspartyl-tRNAaminoacylation,GO:0006519~aminoacidandderivativemetabolicprocess,GO:0006520~aminoacidmetabolicprocess,GO:0006807~n…	sll0495,	\asnS,asnS;sll0495,sll0495,\\\\\""	AsnRS,Asparagine--tRNAligase,Asparaginyl-tRNAsynthetase,Asparaginyl-tRNAsynthetase(EC6.1.1.22)(Asparagine--tRNAligase)(AsnRS),	GO:0000166~nucleotidebinding,GO:0003676~nucleicacidbinding,GO:0003824~catalyticactivity,GO:0004812~aminoacyl-tRNAligaseactivity,GO:0004815~aspartate-tRNAligaseactivity,GO:0004816~asparagine-tRNAligaseactivity,GO:0005488~binding,GO:0005524~ATPbinding,GO:0016874~ligaseactivity,GO:0016875~ligaseactivity,formingcarbon-oxygenbonds,GO:0016876~ligaseactivity,formingaminoacyl-tRNAandrelatedcompounds,GO:0…	NA	PIRSF001525:lysine-tRNAligase,	P74015SYNY3,	P52276	sll0495	asparaginyl-tRNA synthetase	M	Translation	M1	Aminoacyl tRNA synthetases and tRNA modification	CUST_15614_PI424014020	chromosome	3223436	3223481	46	-	-1.12689	-1.21279	0.359753
slr1428-5'UTR	5390	5708	68	13	0	CUST_15934_PI424014020	slr1428-5'UTR	GAAAACGGGAATTGGCGATCGCCATGGGGGCTCCCAACAAAAAACATT	slr1428	5'UTR	Slr1428protein	slr1428-5'UTR	slr1428	Synechocystissp.(strainPCC6803)	636	P74536	slr1428	1148:Synechocystissp.pcc6803	NA	completeproteome,	IPR002917:GTP-bindingprotein,HSR1-related,	GO:0005622~intracellular,GO:0005623~cell,GO:0044464~cellpart,	NA	952060,	NA	NA	slr1428,	slr1428,	Slr1428protein,	GO:0000166~nucleotidebinding,GO:0005488~binding,GO:0005525~GTPbinding,GO:0017076~purinenucleotidebinding,GO:0019001~guanylnucleotidebinding,GO:0032553~ribonucleotidebinding,GO:0032555~purineribonucleotidebinding,GO:0032561~guanylribonucleotidebinding,	Generalfunctionpredictiononly,	NA	P74015SYNY3,	P74536	slr1428	hypothetical protein	P	Hypothetical	NA	NA	CUST_15934_PI424014020	chromosome	3287331	3287378	48	-	0.137469	-1.55091	0.320189
NC-235	31202	33360	393	40	0	CUST_2657_PI424014020	NC-235	AAAAAAATTCCCCAGCTATGGCCAACGGGGGACAACTTGGGGATATCAGCTTAATTG	NC	235	NA	ncl0200	NA	NA	NA	NA	NA	NA	NA	NA	NA	NA	NA	NA	NA	NA	NA	NA	NA	NA	NA	NA	P74015SYNY3,	NA	NA	NA	NA	NA	NA	NA	CUST_2657_PI424014020	chromosome	552946	553002	57	+	-0.177448	-2.58942	-0.369026
slr0917-as1	9224	9805	116	30	0	CUST_13612_PI424014020	slr0917-as1	AAAAATTCCCCCCGCCGGATAATGGTTGGGGGGTTTGTTTTATTC	slr0917	as	Putative8-amino-7-oxononanoatesynthase/2-amino-3-ketobutyratecoenzymeAligase(AONS/AKBligase)(EC2.3.1.47)(EC2.3.1.29)(8-amino-7-ketopelargonatesynthase)(7-keto-8-amino-pelargonicacidsynthase)(KAPAsynthase)(7-KAPsynthase)(L-alanine--pimeloyl-CoAligase)(Alpha-oxoaminesynthase)	slr0917-as1	slr0917	Synechocystissp.(strainPCC6803)	393	P74770	slr0917	1148:Synechocystissp.pcc6803	syn00780:Biotinmetabolism,	acyltransferase,biotinbiosynthesis,coenzymeA,phosphoprotein,pyridoxalphosphate,transferase,	IPR001917:Aminotransferase,class-II,IPR004723:8-amino-7-oxononanoatesynthase,IPR004839:Aminotransferase,classIandII,IPR015421:Pyridoxalphosphate-dependenttransferase,majorregion,subdomain1,	NA	NA	952422,	NA	GO:0006082~organicacidmetabolicprocess,GO:0006766~vitaminmetabolicprocess,GO:0006767~water-solublevitaminmetabolicprocess,GO:0006768~biotinmetabolicprocess,GO:0006790~sulfurmetabolicprocess,GO:0008152~metabolicprocess,GO:0009058~biosyntheticprocess,GO:0009102~biotinbiosyntheticprocess,GO:0009110~vitaminbiosyntheticprocess,GO:0009987~cellularprocess,GO:0019752~carboxylicacidmetabolicprocess,GO:003…	bioF,	\bioF,bioF;slr0917,slr0917,\\\\\""	7-keto-8-aminopelargonicacidsynthetase,	GO:0003824~catalyticactivity,GO:0008710~8-amino-7-oxononanoatesynthaseactivity,GO:0016740~transferaseactivity,GO:0016746~transferaseactivity,transferringacylgroups,GO:0016747~transferaseactivity,transferringgroupsotherthanamino-acylgroups,GO:0016769~transferaseactivity,transferringnitrogenousgroups,	Coenzymemetabolism,	PIRSF038087:8-amino-7-oxononanoatesynthase/2-amino-3-ketobutyrate:CoAligase,PIRSF800003:alpha-oxoaminesynthase,	P74015SYNY3,	P74770	slr0917	7-keto-8-aminopelargonic acid synthetase	B	Biosynthesis of cofactors	NA	NA	CUST_13612_PI424014020	chromosome	2791763	2791807	45	+	-0.944182	-1.1216	-0.0272238
NC-492	1949	2048	25	8	0	CUST_15880_PI424014020	NC-492	AAGAAAAATCCCCCTAGGGTAAGGAGGATTAAGCAAAACTAAGGGTGTTTATTACC	NC	492	NA	NC-492	NA	NA	NA	NA	NA	NA	NA	NA	NA	NA	NA	NA	NA	NA	NA	NA	NA	NA	NA	NA	P74015SYNY3,	NA	NA	NA	NA	NA	NA	NA	CUST_15880_PI424014020	chromosome	3278019	3278074	56	+	0.021808	-1.57311	0.584474
sll1723-as1	20512	21894	258	49	0	CUST_4748_PI424014020	sll1723-as1	GAACAGTTAGCCAAAGCGCTCCAAACCATCTTGAACCAAGCAGATTTACGTCATCGTTAC	sll1723	as	Sll1723protein	sll1723-as1	sll1723	Synechocystissp.(strainPCC6803)	413	P73402	sll1723	1148:Synechocystissp.pcc6803	NA	completeproteome,transferase,	IPR001296:Glycosyltransferase,group1,	NA	NA	954065,	NA	GO:0008152~metabolicprocess,GO:0009058~biosyntheticprocess,	sll1723,	sll1723,	Sll1723protein,	NA	NA	NA	P74015SYNY3,	P73402	sll1723	probable glycosyltransferase	O	Other categories	O7	Other	CUST_4748_PI424014020	chromosome	950632	950691	60	-	-0.644519	-4.03641	-1.45815
slr0722-as1	14776	15759	186	34	0	CUST_459_PI424014020	slr0722-as1	CTTGCTCTGTGTGACCCGTTTAAATAGCCCCATGCTTGGGGCATACTTGAAA	slr0722	as	RibosomalRNAsmallsubunitmethyltransferaseE(EC2.1.1.-)(16SrRNAm3U1498methyltransferase)	slr0722-as1	rsmE(slr0722)	Synechocystissp.(strainPCC6803)	303	P72667	slr0722	1148:Synechocystissp.pcc6803	NA	completeproteome,	IPR001206:Diacylglycerolkinase,catalyticregion,IPR006700:ProteinofunknownfunctionDUF558,methyltransferasepredicted,	NA	SM00046:DAGKc,	953161,	NA	GO:0007154~cellcommunication,GO:0007165~signaltransduction,GO:0007166~cellsurfacereceptorlinkedsignaltransduction,GO:0007186~G-proteincoupledreceptorproteinsignalingpathway,GO:0007200~G-proteinsignaling,coupledtoIP3secondmessenger(phospholipaseCactivating),GO:0007205~proteinkinaseCactivation,GO:0007242~intracellularsignalingcascade,GO:0009987~cellularprocess,GO:0019932~second-messenger-mediatedsi…	slr0722,	slr0722,	UPF0088proteinslr0722,	GO:0003824~catalyticactivity,GO:0004143~diacylglycerolkinaseactivity,GO:0016301~kinaseactivity,GO:0016740~transferaseactivity,GO:0016772~transferaseactivity,transferringphosphorus-containinggroups,GO:0016773~phosphotransferaseactivity,alcoholgroupasacceptor,	Functionunknown,	PIRSF015601:S-adenosyl-L-methioninedependentRNAmethyltransferase,slr0722type,	P74015SYNY3,	P72667	slr0722	hypothetical protein	P	Hypothetical	NA	NA	CUST_459_PI424014020	chromosome	108967	109018	52	+	-0.589559	-0.453247	-0.0918236
NC-1628	14125	15072	178	27	0	CUST_16031_PI424014020	NC-1628	TACAGTAGGGAAAATTCATCTCCTACTGTGGGCCTCGATTTAACT	NC	1628	NA	NC-1628	NA	NA	NA	NA	NA	NA	NA	NA	NA	NA	NA	NA	NA	NA	NA	NA	NA	NA	NA	NA	P74015SYNY3,	NA	NA	NA	NA	NA	NA	NA	CUST_16031_PI424014020	chromosome	3305593	3305637	45	-	-0.532357	-2.68739	0.100525
sll1601-as1	9667	10271	121	71	0	CUST_7251_PI424014020	sll1601-as1	CCACTGAAGAAGCTCAACAGCAGGGCTTTTATGATTTACGCTTTTGGGGAGAAACTG	sll1601	as	Sll1601protein	sll1601-as1	sll1601	Synechocystissp.(strainPCC6803)	414	P73855	sll1601	1148:Synechocystissp.pcc6803	NA	completeproteome,	IPR005097:Saccharopinedehydrogenase,	NA	NA	954576,	NA	NA	sll1601,	sll1601,	Sll1601protein,	NA	Functionunknown,	PIRSF015780:hypotheticalprotein,StreptomycescoelicolorSC5F2A.12ctype,	P74015SYNY3,	P73855	sll1601	hypothetical protein	P	Hypothetical	NA	NA	CUST_7251_PI424014020	chromosome	1477877	1477933	57	-	-0.22091	-1.97619	-0.296885
slr0900-as1	25282	27028	318	83	0	CUST_13523_PI424014020	slr0900-as1	GAAATGATTTCCGTTGCCGCCGCCGTTGAAATTATCCAAGCCCATTGG	slr0900	as	MolybdopterinbiosynthesisproteinmoeA	slr0900-as1	moeA(slr0900)	Synechocystissp.(strainPCC6803)	390	Q55368	slr0900	1148:Synechocystissp.pcc6803	NA	completeproteome,molybdenumcofactorbiosynthesis,molybdopterinbiosynthesis,	IPR001453:Molybdopterinbinding,IPR005110:MoeA,N-terminal,domainIandII,IPR005111:MoeA,C-terminal,domainIV,IPR008284:Molybdenumcofactorbiosynthesisprotein,	NA	NA	952432,	NA	GO:0006725~aromaticcompoundmetabolicprocess,GO:0006732~coenzymemetabolicprocess,GO:0006777~Mo-molybdopterincofactorbiosyntheticprocess,GO:0008152~metabolicprocess,GO:0009058~biosyntheticprocess,GO:0009108~coenzymebiosyntheticprocess,GO:0009987~cellularprocess,GO:0019438~aromaticcompoundbiosyntheticprocess,GO:0019720~Mo-molybdopterincofactormetabolicprocess,GO:0032324~molybdopterincofactorbiosynth…	moeA,	\moeA,moeA;slr0900,slr0900,\\\\\""	MolybdopterinbiosynthesisproteinMoeA,	NA	Coenzymemetabolism,	PIRSF004870:molybdenumcofactormolybdenumincorporationproteinMoeA,	P74015SYNY3,	Q55368	slr0900	molybdopterin biosynthesis MoeA protein	B	Biosynthesis of cofactors	NA	NA	CUST_13523_PI424014020	chromosome	2771319	2771366	48	+	-0.710268	-1.18674	-0.711291
slr0795-int1	1276	1333	16	58	0	CUST_2188_PI423872883	slr0795-int1	AAAAAAATCTCTCCCACCGTTGTTAATACAGCCAGAAGAGATAATAATTCACGTTT	slr0795	int	Lysozyme(EC3.2.1.17)	slr0795-int1	slr0795	Synechocystissp.(strainPCC6803)	275	Q55936	slr0795	1148:Synechocystissp.pcc6803	syn02021:Two-componentsystem-Organism-specific,	antimicrobial,bacteriolyticenzyme,glycosidase,hydrolase,	IPR000911:RibosomalproteinL11,IPR002196:Glycosidehydrolase,family24,	NA	SM00649:RL11,	952737,	3.2.1.17,	GO:0000270~peptidoglycanmetabolicprocess,GO:0005975~carbohydratemetabolicprocess,GO:0006952~defenseresponse,GO:0007047~cellwallorganizationandbiogenesis,GO:0008152~metabolicprocess,GO:0008219~celldeath,GO:0009056~catabolicprocess,GO:0009057~macromoleculecatabolicprocess,GO:0009253~peptidoglycancatabolicprocess,GO:0009607~responsetobioticstimulus,GO:0009617~responsetobacterium,GO:0009987~cellularp…	slr0795,	slr0795,	Lysozyme,Lysozyme(EC3.2.1.17),	GO:0003796~lysozymeactivity,GO:0003824~catalyticactivity,GO:0004553~hydrolaseactivity,hydrolyzingO-glycosylcompounds,GO:0016787~hydrolaseactivity,GO:0016798~hydrolaseactivity,actingonglycosylbonds,	NA	PIRSF028952:PIRSF028952,	P74015SYNY3,	Q55936	slr0795	cation efflux system protein involved in nickel and cobalt tolerance	P	Hypothetical	NA	NA	CUST_2188_PI423872883	chromosome	3054935	3054990	56	-	-0.684599	0.674323	0.320975
slr1178-5'UTR	6061	6424	76	49	0	CUST_16958_PI424014020	slr1178-5'UTR	TACGTAACAATGCTGAGTTATCTTAGCGAATCGCTAATCGTTTCTGACGTAATTCCCGCT	slr1178	5'UTR	Slr1178protein	slr1178-5'UTR	slr1178	Synechocystissp.(strainPCC6803)	155	P74705	slr1178	1148:Synechocystissp.pcc6803	NA	NA	IPR000873:AMP-dependentsynthetaseandligase,IPR003646:BacterialSH3-likeregion,IPR013247:SH3,type3,	NA	SM00287:SH3b,	954951,	NA	NA	slr1178,	slr1178,	Slr1178protein,	NA	NA	PIRSF035077:PIRSF035077,	P74015SYNY3,	P74705	slr1178	hypothetical protein	P	Hypothetical	NA	NA	CUST_16958_PI424014020	chromosome	3518782	3518841	60	-	1.28942	-0.524697	1.23416
sll1366-as2	26789	28625	337	65	0	CUST_16032_PI424014020	sll1366-as2	AAAAAATACAGTAGGGAAAATTCATCTCCTACTGTGGGCCTCGAT	sll1366	as	Helicaseofthesnf2/rad54family	sll1366-as2	sll1366	Synechocystissp.(strainPCC6803)	1039	P74552	sll1366	1148:Synechocystissp.pcc6803	NA	atp-binding,helicase,nucleotide-binding,	IPR000330:SNF2-related,IPR001650:DNA/RNAhelicase,C-terminal,IPR014001:DEAD-likehelicase,N-terminal,IPR014021:Helicase,superfamily1and2,ATP-binding,	NA	SM00487:DEXDc,SM00490:HELICc,	952044,	NA	NA	sll1366,	sll1366,	Helicaseofthesnf2/rad54family,	GO:0000166~nucleotidebinding,GO:0003676~nucleicacidbinding,GO:0003677~DNAbinding,GO:0003824~catalyticactivity,GO:0004386~helicaseactivity,GO:0005488~binding,GO:0005524~ATPbinding,GO:0017076~purinenucleotidebinding,GO:0030554~adenylnucleotidebinding,GO:0032553~ribonucleotidebinding,GO:0032555~purineribonucleotidebinding,GO:0032559~adenylribonucleotidebinding,	Transcription/DNAreplication,recombination,andrepair,	PIRSF003335:DNArepairproteinRAD5,	P74015SYNY3,	P74552	sll1366	putative SNF2 helicase	K2	DNA replication	NA	NA	CUST_16032_PI424014020	chromosome	3305599	3305643	45	-	-0.650626	-2.68065	0.0951545
slr0337-as1	7306	7750	92	15	0	CUST_11248_PI424014020	slr0337-as1	GATTATGCCCAGGGTTTGGCCATCGATCGCCATTTAGCCCTCACC	slr0337	as	Slr0337protein	slr0337-as1	slr0337	Synechocystissp.(strainPCC6803)	729	Q55545	slr0337	1148:Synechocystissp.pcc6803	NA	completeproteome,	IPR004300:Glycosidehydrolase,family57,core,	NA	NA	952786,	NA	GO:0005975~carbohydratemetabolicprocess,GO:0008152~metabolicprocess,GO:0043170~macromoleculemetabolicprocess,GO:0044238~primarymetabolicprocess,	slr0337,	slr0337,	Slr0337protein,	GO:0003824~catalyticactivity,	Carbohydratetransportandmetabolism,	PIRSF035085:PIRSF035085,	P74015SYNY3,	Q55545	slr0337	hypothetical protein	P	Hypothetical	NA	NA	CUST_11248_PI424014020	chromosome	2295368	2295412	45	+	-0.174561	-0.364699	0.0238491
slr0033-as1	24682	26371	311	21	0	CUST_15312_PI424014020	slr0033-as1	CCGGAGGGAGACTTTTTTCGAGTCCCCCGTATTATGGGCGGTGAC	slr0033	as	Glutamyl-tRNA(Gln)amidotransferasesubunitC(Glu-ADTsubunitC)(EC6.3.5.-)	slr0033-as1	gatC(slr0033)	Synechocystissp.(strainPCC6803)	104	Q55450	slr0033	1148:Synechocystissp.pcc6803	syn00251:Glutamatemetabolism,syn00252:Alanineandaspartatemetabolism,	completeproteome,ligase,proteinbiosynthesis,	IPR003837:Glu-tRNAGlnamidotransferase,Csubunit,	NA	NA	952154,	6.3.5.-,	NA	slr0033,	gatC,slr0033,	Glu-ADTsubunitC,Glutamyl-tRNA(Gln)amidotransferasesubunitC,	NA	Translation,ribosomalstructureandbiogenesis,	NA	P74015SYNY3,	Q55450	slr0033	glutamyl-tRNA(Gln) amidotransferase subunit C	M	Translation	M1	Aminoacyl tRNA synthetases and tRNA modification	CUST_15312_PI424014020	chromosome	3157995	3158039	45	+	-0.441406	-1.4464	-0.303416
sll0822	711	737	9	57	0	CUST_13988_PI424014020	sll0822	AGGCCTTTTTTTGTGGAAGTTACATAACCGCAGATTTTAGCTTTCTCTTCTTTGGGCAGA	sll0822		Sll0822protein	sll0822	sll0822	Synechocystissp.(strainPCC6803)	129	Q55432	sll0822	1148:Synechocystissp.pcc6803	NA	completeproteome,	NA	NA	NA	953185,	NA	NA	sll0822,	sll0822,	Sll0822protein,	NA	NA	PIRSF035051:PIRSF035051,	P74015SYNY3,	Q55432	sll0822	hypothetical protein	P	Hypothetical	NA	NA	CUST_13988_PI424014020	chromosome	2862264	2862323	60	+	0.387659	-1.02895	-0.0490054
slr1291	5122	5427	64	72	0	CUST_1370_PI424014020	slr1291	GAAACACTCCAACTGAGCCCAAATTGGGGAATCCAGCTAAATTTTTCCTGGAGCTGAAAA	slr1291		NAD(P)H-quinoneoxidoreductasechain4-2(EC1.6.5.-)(NAD(P)HdehydrogenaseI,subunitD-2)(NDH-1,chain4-2)	ndhD2, slr1291	ndhD2(slr1291)	Synechocystissp.(strainPCC6803)	559	P72823	slr1291	1148:Synechocystissp.pcc6803	syn00190:Oxidativephosphorylation,	NAD,membrane-associatedcomplex,nadp,oxidativephosphorylation,oxidoreductase,plastoquinone,quinone,respiratorychain,	IPR001750:NADH/Ubiquinone/plastoquinone(complexI),IPR003918:NADH-ubiquinoneoxidoreductase,chain4,IPR010227:Proton-translocatingNADH-quinoneoxidoreductase,chainM,	GO:0005622~intracellular,GO:0005623~cell,GO:0009521~photosystem,GO:0009523~photosystemII,GO:0009579~thylakoid,GO:0032991~macromolecularcomplex,GO:0043226~organelle,GO:0043227~membrane-boundorganelle,GO:0043229~intracellularorganelle,GO:0043231~intracellularmembrane-boundorganelle,GO:0043234~proteincomplex,GO:0044422~organellepart,GO:0044424~intracellularpart,GO:0044436~thylakoidpart,GO:0044446~in…	NA	953457,	1.6.5.-,	GO:0006091~generationofprecursormetabolitesandenergy,GO:0006118~electrontransport,GO:0006119~oxidativephosphorylation,GO:0006793~phosphorusmetabolicprocess,GO:0006796~phosphatemetabolicprocess,GO:0008152~metabolicprocess,GO:0009987~cellularprocess,GO:0016310~phosphorylation,GO:0042773~ATPsynthesiscoupledelectrontransport,GO:0044237~cellularmetabolicprocess,	ndhD2,	\ndhD2,ndhD2;slr1291,slr1291,\\\\\""	NAD(P)HdehydrogenaseI,subunitD-2,NAD(P)H-quinoneoxidoreductasechain4-2,NAD(P)H-quinoneoxidoreductasechain4-2(EC1.6.5.-)(NAD(P)HdehydrogenaseI,subunitD-2)(NDH-1,chain4-2),NDH-1,chain4-2,	GO:0003824~catalyticactivity,GO:0003954~NADHdehydrogenaseactivity,GO:0005488~binding,GO:0008137~NADHdehydrogenase(ubiquinone)activity,GO:0009055~electroncarrieractivity,GO:0016491~oxidoreductaseactivity,GO:0016651~oxidoreductaseactivity,actingonNADHorNADPH,GO:0016655~oxidoreductaseactivity,actingonNADHorNADPH,quinoneorsimilarcompoundasacceptor,GO:0048037~cofactorbinding,GO:0048038~quinonebinding,…	NA	PIRSF000227:NADHdehydrogenase(ubiquinone)chain4,	P74015SYNY3,	P72823	slr1291	NADH dehydrogenase subunit 4	H	Photosynthesis and respiration	H5	NADH dehydrogenase	CUST_1370_PI424014020	chromosome	286349	286408	60	-	0.372037	0.552415	0.333058
sqdB-0-x	36943	39522	465	82	0	CUST_3094_PI424014020	sqdB-0-x	AAAGAAAACCCCCACCAAACTAGTGAGGGTAACCTTCATCAGAAC	sqdB	0	NA	sqdB-0-x	NA	NA	NA	NA	NA	NA	NA	NA	NA	NA	NA	NA	NA	NA	NA	NA	NA	NA	NA	NA	P74015SYNY3,	NA	NA	NA	NA	NA	NA	NA	CUST_3094_PI424014020	chromosome	637524	637568	45	-	-0.612054	-3.10047	-0.605646
NC-1017	1311	1372	17	12	0	CUST_9600_PI424014020	NC-1017	GCCCCCTAAACTCTAACTTTGGGCAATTTTTAGGGGGTTTGGACAATGGTTATTTGGTTA	NC	1017	NA	NC-1017	NA	NA	NA	NA	NA	NA	NA	NA	NA	NA	NA	NA	NA	NA	NA	NA	NA	NA	NA	NA	P74015SYNY3,	NA	NA	NA	NA	NA	NA	NA	CUST_9600_PI424014020	chromosome	1947231	1947290	60	+	-0.456105	-0.556913	0.246677
slr0469-int1	9248	9831	116	56	0	CUST_1854_PI423872883	slr0469-int1	GTGGTTAGGGAAAGGGAAAGTGAAACCTCCCCCATTTCCCCAGACAGATCTAC	slr0469	int	30SribosomalproteinS4	slr0469-int1	rpsD(rps4)(slr0469)	Synechocystissp.(strainPCC6803)	202	P48939	slr0469	1148:Synechocystissp.pcc6803	syn03010:Ribosome,	completeproteome,proteinbiosynthesis,ribonucleoprotein,ribosomalprotein,ribosome,rna-binding,rrna-binding,	IPR001912:RibosomalproteinS4,IPR002942:RNA-bindingS4,IPR005709:RibosomalproteinS4,bacterial-type,	GO:0005622~intracellular,GO:0005623~cell,GO:0005737~cytoplasm,GO:0005840~ribosome,GO:0015935~smallribosomalsubunit,GO:0030529~ribonucleoproteincomplex,GO:0032991~macromolecularcomplex,GO:0033279~ribosomalsubunit,GO:0043226~organelle,GO:0043228~non-membrane-boundorganelle,GO:0043229~intracellularorganelle,GO:0043232~intracellularnon-membrane-boundorganelle,GO:0043234~proteincomplex,GO:0044422~orga…	SM00363:S4,	952565,	NA	GO:0006412~translation,GO:0008152~metabolicprocess,GO:0009058~biosyntheticprocess,GO:0009059~macromoleculebiosyntheticprocess,GO:0009987~cellularprocess,GO:0010467~geneexpression,GO:0019538~proteinmetabolicprocess,GO:0043170~macromoleculemetabolicprocess,GO:0044237~cellularmetabolicprocess,GO:0044238~primarymetabolicprocess,GO:0044249~cellularbiosyntheticprocess,GO:0044260~cellularmacromoleculeme…	rpsD,	\rps4,rpsD,rpsD;rps4;slr0469,slr0469,\\\\\""	30SribosomalproteinS4,	GO:0003676~nucleicacidbinding,GO:0003723~RNAbinding,GO:0003735~structuralconstituentofribosome,GO:0005198~structuralmoleculeactivity,GO:0005488~binding,GO:0019843~rRNAbinding,	NA	PIRSF002117:ribosomalproteinS4,	P74015SYNY3,	P48939	slr0469	30S ribosomal protein S4	M	Translation	M5	Ribosomal proteins: synthesis and modification	CUST_1854_PI423872883	chromosome	2604552	2604604	53	-	-0.466602	-0.847283	-0.325682
sll0327-int3	15360	16388	193	68	0	CUST_1704_PI423872883	sll0327-int3	CCGCAACTGGGGCCATCCCTATGCCAATCCCGGCCCCGGCAACGG	sll0327	int	Sll0327protein	sll0327-int3	sll0327	Synechocystissp.(strainPCC6803)	139	Q55600	sll0327	1148:Synechocystissp.pcc6803	NA	completeproteome,	NA	NA	NA	952535,	NA	NA	sll0327,	sll0327,	Sll0327protein,	NA	NA	NA	P74015SYNY3,	Q55600	sll0327	unknown protein	Z	Unknown	NA	NA	CUST_1704_PI423872883	chromosome	2389729	2389773	45	+	-0.0088312	0.0128451	0.514269
slr0906-int4	13510	14408	170	43	0	CUST_1979_PI423872883	slr0906-int4	CTTCTTTCCGGGTGGAAAGGTCACCAACCTTAGCAAACACACCAAATTCCACTTG	slr0906	int	PhotosystemIICP47chlorophyllapoprotein(ProteinCP-47)	slr0906-int4	psbB(slr0906)	Synechocystissp.(strainPCC6803)	507	P05429	slr0906	1148:Synechocystissp.pcc6803	syn00195:Photosynthesis,	Chlorophyll,Photosynthesis,chromophore,membrane,membraneprotein,photosystemii,thylakoid,transmembrane,	IPR000932:Photosystemantennaprotein-like,	GO:0005622~intracellular,GO:0005623~cell,GO:0005737~cytoplasm,GO:0005886~plasmamembrane,GO:0009521~photosystem,GO:0009523~photosystemII,GO:0009536~plastid,GO:0009579~thylakoid,GO:0016020~membrane,GO:0016021~integraltomembrane,GO:0016023~cytoplasmicmembrane-boundvesicle,GO:0030075~plasmamembrane-derivedthylakoid,GO:0030096~plasmamembrane-derivedthylakoidphotosystemII,GO:0031224~intrinsictomembrane…	NA	954481,	NA	GO:0006091~generationofprecursormetabolitesandenergy,GO:0006118~electrontransport,GO:0006464~proteinmodificationprocess,GO:0008152~metabolicprocess,GO:0009767~photosyntheticelectrontransport,GO:0009987~cellularprocess,GO:0015979~photosynthesis,GO:0018298~protein-chromophorelinkage,GO:0019538~proteinmetabolicprocess,GO:0019684~photosynthesis,lightreaction,GO:0043170~macromoleculemetabolicprocess,G…	psbB,	\psbB,psbB;slr0906,slr0906,\\\\\""	CP-47protein,PhotosystemIIP680chlorophyllAapoprotein,PhotosystemIIP680chlorophyllAapoprotein(CP-47protein),	GO:0005488~binding,GO:0016168~chlorophyllbinding,GO:0046906~tetrapyrrolebinding,	NA	PIRSF002917:photosystemIIchlorophylla-bindingproteinPsbB,	P74015SYNY3,	P05429	slr0906	photosystem II core light harvesting protein	H	Photosynthesis and respiration	H7	Photosystem II	CUST_1979_PI423872883	chromosome	2780974	2781028	55	-	0.53989	-2.39607	-0.181301
NC-717	18400	19652	232	17	0	CUST_11243_PI424014020	NC-717	AAAAAACCTAGCCAGTGTTGAATACTAGCTAGGTTCAGAACAATCAATCAACCAATC	NC	717	NA	NC-717	NA	NA	NA	NA	NA	NA	NA	NA	NA	NA	NA	NA	NA	NA	NA	NA	NA	NA	NA	NA	P74015SYNY3,	NA	NA	NA	NA	NA	NA	NA	CUST_11243_PI424014020	chromosome	2294909	2294965	57	-	-0.545961	-3.27166	0.337796
slr0769-int1	9919	10539	124	84	0	CUST_1709_PI423872883	slr0769-int1	CTTCAAAGGAGGAATGGCACTACCTCCATTGAGACTACTTTGGGCCTGGG	slr0769	int	Slr0769protein	slr0769-int1	slr0769	Synechocystissp.(strainPCC6803)	204	Q55604	slr0769	1148:Synechocystissp.pcc6803	NA	completeproteome,	IPR005490:ErfK/YbiS/YcfS/YnhG,	NA	NA	952487,	NA	NA	slr0769,	slr0769,	Slr0769protein,	NA	NA	NA	P74015SYNY3,	Q55604	slr0769	hypothetical protein	P	Hypothetical	NA	NA	CUST_1709_PI423872883	chromosome	2393584	2393633	50	-	-0.0799199	-0.421895	-0.268466
slr0447-int2	189	196	3	26	0	CUST_1472_PI423872883	slr0447-int2	AGCAGTGTTTTAGTTCTTTACTCGGTTAAAAACTAGTAAAAACTAGGCCAATTTAGCT	slr0447	int	Negativealiphaticamidaseregulator	slr0447-int2	amiC(slr0447)	Synechocystissp.(strainPCC6803)	446	P74390	slr0447	1148:Synechocystissp.pcc6803	syn02010:ABCtransporters-General,syn02011:ABCtransporters-Organism-specific,	completeproteome,	IPR000709:Leu/Ile/Val-bindingprotein,	GO:0005623~cell,GO:0030288~outermembrane-boundedperiplasmicspace,GO:0030312~externalencapsulatingstructure,GO:0030313~cellenvelope,GO:0031975~envelope,GO:0042597~periplasmicspace,GO:0044462~externalencapsulatingstructurepart,GO:0044464~cellpart,	NA	952904,	NA	GO:0006810~transport,GO:0006865~aminoacidtransport,GO:0015837~aminetransport,GO:0015849~organicacidtransport,GO:0046942~carboxylicacidtransport,GO:0051179~localization,GO:0051234~establishmentoflocalization,	amiC,	\amiC,amiC;slr0447,slr0447,\\\\\""	Negativealiphaticamidaseregulator,	NA	Aminoacidtransportandmetabolism,	PIRSF002795:LIV-bindingprotein,	P74015SYNY3,	P74390	slr0447	periplasmic protein	NA	NA	NA	NA	CUST_1472_PI423872883	chromosome	2100256	2100313	58	-	-0.23316	-0.479453	0.646914
NC-70	25170	26903	317	43	0	CUST_5670_PI424014020	NC-70	ACCGGGATTACTTTATTACCCCGGTAAATCTAGACTAACTGAGACAAGTCATAGGCTGTT	NC	70	NA	ncr0460	NA	NA	NA	NA	NA	NA	NA	NA	NA	NA	NA	NA	NA	NA	NA	NA	NA	NA	NA	NA	P74015SYNY3,	NA	NA	NA	NA	NA	NA	NA	CUST_5670_PI424014020	chromosome	1148152	1148211	60	-	-0.931784	-2.11751	-0.830999
slr1691-int2	1072	1114	14	9	0	CUST_1395_PI423872883	slr1691-int2	CCTGGGGAGACTGATGTTTTTCGACTAATCTCCCAAGAATGCCGT	slr1691	int	Probableglutamine-dependentNAD(+)synthetase(EC6.3.5.1)(NAD(+)synthase[glutamine-hydrolyzing])	slr1691-int2	nadE(slr1691)	Synechocystissp.(strainPCC6803)	558	P74292	slr1691	1148:Synechocystissp.pcc6803	syn00251:Glutamatemetabolism,syn00760:Nicotinateandnicotinamidemetabolism,	NAD,atp-binding,ligase,nucleotide-binding,	IPR003010:Nitrilase/cyanidehydrataseandapolipoproteinN-acyltransferase,IPR003694:NAD+synthase,IPR014445:Glutamine-dependentNAD(+)synthetase,GATregion,IPR014729:Rossmann-likealpha/beta/alphasandwichfold,	NA	NA	953003,	6.3.5.1,	GO:0006139~nucleobase,nucleoside,nucleotideandnucleicacidmetabolicprocess,GO:0006732~coenzymemetabolicprocess,GO:0006766~vitaminmetabolicprocess,GO:0006767~water-solublevitaminmetabolicprocess,GO:0006769~nicotinamidemetabolicprocess,GO:0006807~nitrogencompoundmetabolicprocess,GO:0008152~metabolicprocess,GO:0009058~biosyntheticprocess,GO:0009108~coenzymebiosyntheticprocess,GO:0009110~vitaminbiosyn…	nadE,	\nadE,nadE;slr1691,slr1691,\\\\\""	NAD(+)synthase[glutamine-hydrolyzing],Probableglutamine-dependentNAD(+)synthetase,Probableglutamine-dependentNAD(+)synthetase(EC6.3.5.1)(NAD(+)synthase[glutamine-hydrolyzing]),	GO:0000166~nucleotidebinding,GO:0003824~catalyticactivity,GO:0003952~NAD+synthase(glutamine-hydrolyzing)activity,GO:0005488~binding,GO:0005524~ATPbinding,GO:0016787~hydrolaseactivity,GO:0016810~hydrolaseactivity,actingoncarbon-nitrogen(butnotpeptide)bonds,GO:0016874~ligaseactivity,GO:0016879~ligaseactivity,formingcarbon-nitrogenbonds,GO:0016884~carbon-nitrogenligaseactivity,withglutamineasamido-N…	Generalfunctionpredictiononly,	PIRSF006630:glutamine-dependentNAD(+)synthetasewithGATdomain,	P74015SYNY3,	P74292	slr1691	glutamine-dependent NAD(+) synthetase	B	Biosynthesis of cofactors	NA	NA	CUST_1395_PI423872883	chromosome	1985441	1985485	45	-	-0.107982	-3.55098	-0.498834
sll0427-int1	963	1001	12	66	0	CUST_1462_PI423872883	sll0427-int1	GATCGCCAAACTGTTCAGCTCGTCAAAGTAACTAACTAAAAAGCCAGTCAGCTACCACAA	sll0427	int	PhotosystemIImanganese-stabilizingpolypeptide(MSP)	sll0427-int1	psbO(sll0427)	Synechocystissp.(strainPCC6803)	274	P10549	sll0427	1148:Synechocystissp.pcc6803	syn00195:Photosynthesis,	Manganese,Photosynthesis,membraneprotein,photosystemii,signal,thylakoid,	IPR002628:PhotosystemIImanganese-stabilizingproteinPsbO,	GO:0005622~intracellular,GO:0005623~cell,GO:0005737~cytoplasm,GO:0005886~plasmamembrane,GO:0009521~photosystem,GO:0009523~photosystemII,GO:0009536~plastid,GO:0009579~thylakoid,GO:0009654~oxygenevolvingcomplex,GO:0016020~membrane,GO:0016023~cytoplasmicmembrane-boundvesicle,GO:0019898~extrinsictomembrane,GO:0030075~plasmamembrane-derivedthylakoid,GO:0030096~plasmamembrane-derivedthylakoidphotosyste…	NA	954960,	NA	GO:0006091~generationofprecursormetabolitesandenergy,GO:0008152~metabolicprocess,GO:0009987~cellularprocess,GO:0010109~regulationofphotosynthesis,GO:0015979~photosynthesis,GO:0019222~regulationofmetabolicprocess,GO:0019684~photosynthesis,lightreaction,GO:0031323~regulationofcellularmetabolicprocess,GO:0042548~regulationofphotosynthesis,lightreaction,GO:0042549~photosystemIIstabilization,GO:004346…	psbO,	\PSBO,psbO;sll0427,sll0427,\\\\\""	MSP,PhotosystemIImanganese-stabilizingpolypeptideprecursor,PhotosystemIImanganese-stabilizingpolypeptideprecursor(MSP),	GO:0005488~binding,GO:0005509~calciumionbinding,GO:0030145~manganeseionbinding,GO:0043167~ionbinding,GO:0043169~cationbinding,GO:0046872~metalionbinding,GO:0046914~transitionmetalionbinding,	NA	PIRSF009441:photosystemIIoxygen-evolvingcomplexprotein1,	P74015SYNY3,	P10549	sll0427	photosystem II manganese-stabilizing polypeptide	H	Photosynthesis and respiration	H7	Photosystem II	CUST_1462_PI423872883	chromosome	2086238	2086297	60	+	-0.638702	-2.83989	-0.857884
slr0784	4609	4882	58	37	0	CUST_11819_PI424014020	slr0784	TAACTAACAGAAAAAATAAAACCACCGCCACTGTGACGGTGATCAGGGTAATAGCTAGGG	slr0784		Slr0784protein	slr0784	slr0784	Synechocystissp.(strainPCC6803)	340	Q55632	slr0784	1148:Synechocystissp.pcc6803	NA	completeproteome,	IPR002549:ProteinofunknownfunctionUPF0118,	NA	NA	952699,	NA	NA	slr0784,	slr0784,	Slr0784protein,	NA	NA	PIRSF005904:hypotheticalproteinsll0462,	P74015SYNY3,	Q55632	slr0784	hypothetical protein	P	Hypothetical	NA	NA	CUST_11819_PI424014020	chromosome	2424537	2424596	60	-	-0.18211	-1.81508	-0.236757
sll0108-int1	13805	14732	174	27	0	CUST_2124_PI423872883	sll0108-int1	AATTATTCAGGGACAGTGGCACCGGAGACAGCACTACCAAAGGAATCAGTTTCCTTAA	sll0108	int	Putativeammoniumtransportersll0108	sll0108-int1	sll0108	Synechocystissp.(strainPCC6803)	507	P54147	sll0108	1148:Synechocystissp.pcc6803	NA	ammoniatransport,membrane,transmembrane,transport,	IPR001905:Ammoniumtransporter,IPR010256:Rh-likeprotein/ammoniumtransporter,	NA	NA	952306,	NA	NA	amt1,	AMT1,sll0108,	Putativeammoniumtransportersll0108,	NA	Inorganiciontransportandmetabolism,	NA	P74015SYNY3,	P54147	sll0108	ammonium methylammonium permease	N	Transport and binding proteins	NA	NA	CUST_2124_PI423872883	chromosome	2969675	2969732	58	+	-0.217278	-0.57489	-0.197303
slr1423-5'UTR	4877	5165	61	65	0	CUST_15887_PI424014020	slr1423-5'UTR	AAGCCATAAATGTTAACGTCTACAATCACCTGCCGGTTCACCGCACCTGTAATT	slr1423	5'UTR	UDP-N-acetylmuramate--L-alanineligase(EC6.3.2.8)(UDP-N-acetylmuramoyl-L-alaninesynthetase)	slr1423-5'UTR	murC(slr1423)	Synechocystissp.(strainPCC6803)	505	P74528	slr1423	1148:Synechocystissp.pcc6803	syn00471:D-GlutamineandD-glutamatemetabolism,syn00550:Peptidoglycanbiosynthesis,	atp-binding,cellcycle,celldivision,cellshape,cellwallbiogenesis/degradation,cytoplasm,ligase,nucleotide-binding,peptidoglycansynthesis,	IPR000713:Murligase,N-terminal,IPR004101:Murligase,C-terminal,IPR005758:UDP-N-acetylmuramate-alanineligase,IPR013221:Murligase,central,	GO:0005622~intracellular,GO:0005623~cell,GO:0005737~cytoplasm,GO:0044424~intracellularpart,GO:0044464~cellpart,	NA	952064,	6.3.2.8,	GO:0000270~peptidoglycanmetabolicprocess,GO:0000902~cellmorphogenesis,GO:0005975~carbohydratemetabolicprocess,GO:0007047~cellwallorganizationandbiogenesis,GO:0007049~cellcycle,GO:0008152~metabolicprocess,GO:0008360~regulationofcellshape,GO:0009058~biosyntheticprocess,GO:0009059~macromoleculebiosyntheticprocess,GO:0009252~peptidoglycanbiosyntheticprocess,GO:0009273~peptidoglycan-basedcellwallbioge…	murC,	\murC,murC;slr1423,slr1423,\\\\\""	UDP-N-acetylmuramate--L-alanineligase,UDP-N-acetylmuramate--L-alanineligase(EC6.3.2.8)(UDP-N-acetylmuramoyl-L-alaninesynthetase),UDP-N-acetylmuramoyl-L-alaninesynthetase,	GO:0000166~nucleotidebinding,GO:0003824~catalyticactivity,GO:0005488~binding,GO:0005524~ATPbinding,GO:0008763~UDP-N-acetylmuramate-L-alanineligaseactivity,GO:0016874~ligaseactivity,GO:0016879~ligaseactivity,formingcarbon-nitrogenbonds,GO:0016881~acid-aminoacidligaseactivity,GO:0017076~purinenucleotidebinding,GO:0030554~adenylnucleotidebinding,GO:0032553~ribonucleotidebinding,GO:0032555~purineribo…	NA	PIRSF001562:UDP-N-acetylmuramate-alanineligase,	P74015SYNY3,	P74528	slr1423	UDP-N-acetylmuramate-alanine ligase	C	Cell envelope	C2	Murein sacculus and peptidoglycan	CUST_15887_PI424014020	chromosome	3279336	3279389	54	-	1.08071	-1.49487	1.17608
rpoC2-0-x	8079	8573	101	73	0	CUST_4278_PI424014020	rpoC2-0-x	GTTCCCAAAACGAAGAAGGGGGCCGCCAGATTGAATTGCGCTCAG	rpoC2	0	NA	rpoC2-0-x	NA	NA	NA	NA	NA	NA	NA	NA	NA	NA	NA	NA	NA	NA	NA	NA	NA	NA	NA	NA	P74015SYNY3,	NA	NA	NA	NA	NA	NA	NA	CUST_4278_PI424014020	chromosome	855179	855223	45	-	-0.614628	-0.93842	-0.59835
sll1820-int1	26609	28433	335	43	0	CUST_617_PI423872883	sll1820-int1	CTATCCACCGCCGCTGACCCCCTAACTATTATGTCTTGGGGCAAATGAC	sll1820	int	tRNApseudouridinesynthaseA(EC5.4.99.12)(tRNA-uridineisomeraseI)(tRNApseudouridylatesynthaseI)	sll1820-int1	truA(sll1820)	Synechocystissp.(strainPCC6803)	275	P73295	sll1820	1148:Synechocystissp.pcc6803	NA	completeproteome,intramoleculartransferase,isomerase,tRNAmodification,trnaprocessing,	IPR001406:tRNApseudouridinesynthase,	NA	NA	953946,	5.4.99.12,	GO:0001522~pseudouridinesynthesis,GO:0006139~nucleobase,nucleoside,nucleotideandnucleicacidmetabolicprocess,GO:0006396~RNAprocessing,GO:0006399~tRNAmetabolicprocess,GO:0006400~tRNAmodification,GO:0008033~tRNAprocessing,GO:0008152~metabolicprocess,GO:0009451~RNAmodification,GO:0009987~cellularprocess,GO:0010467~geneexpression,GO:0016070~RNAmetabolicprocess,GO:0031119~tRNApseudouridinesynthesis,GO:…	truA,	\hisT,sll1820,truA,truA;sll1820,\\\\\""	tRNApseudouridinesynthaseA,tRNApseudouridinesynthaseA(EC5.4.99.12)(tRNA-uridineisomeraseI)(tRNApseudouridylatesynthaseI),tRNApseudouridylatesynthaseI,tRNA-uridineisomeraseI,	GO:0003824~catalyticactivity,GO:0004730~pseudouridylatesynthaseactivity,GO:0009982~pseudouridinesynthaseactivity,GO:0016439~tRNA-pseudouridinesynthaseactivity,GO:0016829~lyaseactivity,GO:0016835~carbon-oxygenlyaseactivity,GO:0016836~hydro-lyaseactivity,GO:0016853~isomeraseactivity,GO:0016866~intramoleculartransferaseactivity,	NA	PIRSF001430:tRNA-pseudouridinesynthaseA,prokaryotictype,	P74015SYNY3,	P73295	sll1820	tRNA pseudouridine synthase 1	M	Translation	M1	Aminoacyl tRNA synthetases and tRNA modification	CUST_617_PI423872883	chromosome	828379	828427	49	+	-1.78539	-0.99082	-0.922254
ssl7022-int1	1050	1091	13	71	0	CUST_6_PI423873070	ssl7022-int1	CTTTCCTTCTACTAATCCCGGCGATCGGGACTGAAACACGCCGCC	ssl7022	int	Putativeuncharacterizedproteinssl7022	ssl7022-int1	ssl7022	Synechocystissp.(strainPCC6803)	62	Q6ZEH6	ssl7022	1148:Synechocystissp.pcc6803	NA	Plasmid,	NA	NA	NA	2656052,	NA	NA	ssl7022,	ssl7022,	Putativeuncharacterizedproteinssl7022,	NA	NA	NA	P74015SYNY3,	Q6ZEH6	ssl7022	unknown protein	Z	Unknown	NA	NA	NA	NA	NA	NA	NA	NA	-1.30507	-1.47116	-1.33728
sll0095-as1	7203	7639	90	74	0	CUST_14580_PI424014020	sll0095-as1	GGGGAAGAGGTCTATGCCATGTTCCAACAACAACCCTTCCGCCTACC	sll0095	as	Uncharacterizedproteinsll0095	sll0095-as1	sll0095	Synechocystissp.(strainPCC6803)	567	Q55884	sll0095	1148:Synechocystissp.pcc6803	NA	completeproteome,	IPR000719:Proteinkinase,core,IPR004147:ABC-1,	NA	NA	952325,	NA	GO:0006464~proteinmodificationprocess,GO:0006468~proteinaminoacidphosphorylation,GO:0006793~phosphorusmetabolicprocess,GO:0006796~phosphatemetabolicprocess,GO:0008152~metabolicprocess,GO:0009987~cellularprocess,GO:0016310~phosphorylation,GO:0019538~proteinmetabolicprocess,GO:0043170~macromoleculemetabolicprocess,GO:0043283~biopolymermetabolicprocess,GO:0043412~biopolymermodification,GO:0043687~po…	sll0095,	sll0095,	Uncharacterizedproteinsll0095,	GO:0000166~nucleotidebinding,GO:0003824~catalyticactivity,GO:0004672~proteinkinaseactivity,GO:0005488~binding,GO:0005524~ATPbinding,GO:0016301~kinaseactivity,GO:0016740~transferaseactivity,GO:0016772~transferaseactivity,transferringphosphorus-containinggroups,GO:0016773~phosphotransferaseactivity,alcoholgroupasacceptor,GO:0017076~purinenucleotidebinding,GO:0030554~adenylnucleotidebinding,GO:00325…	Generalfunctionpredictiononly,	PIRSF006556:SynechocystisABCtransporterslr1919,	P74015SYNY3,	Q55884	sll0095	hypothetical protein	P	Hypothetical	NA	NA	CUST_14580_PI424014020	chromosome	2989309	2989355	47	-	-0.588885	-0.454882	0.0646412
sll0945-int2	12397	13216	156	41	0	CUST_1592_PI423872883	sll0945-int2	TTTAGGCAGGGAACCCACCACATCCCCCATGCCACCTACCTTTGCTAG	sll0945	int	Glycogensynthase1(EC2.4.1.21)(Starch[bacterialglycogen]synthase1)	sll0945-int2	glgA1(glgA)(sll0945)	Synechocystissp.(strainPCC6803)	477	P74521	sll0945	1148:Synechocystissp.pcc6803	syn00500:Starchandsucrosemetabolism,	completeproteome,glycogenbiosynthesis,glycosyltransferase,transferase,	IPR001296:Glycosyltransferase,group1,IPR011835:Glycogen/starchsynthases,ADP-glucosetype,IPR013534:Starchsynthasecatalyticregion,	NA	NA	952804,	2.4.1.21,	GO:0000271~polysaccharidebiosyntheticprocess,GO:0005975~carbohydratemetabolicprocess,GO:0005976~polysaccharidemetabolicprocess,GO:0005977~glycogenmetabolicprocess,GO:0005978~glycogenbiosyntheticprocess,GO:0006073~glucanmetabolicprocess,GO:0006091~generationofprecursormetabolitesandenergy,GO:0008152~metabolicprocess,GO:0009058~biosyntheticprocess,GO:0009059~macromoleculebiosyntheticprocess,GO:0009…	glgA,	\glgA,glgA1,glgA1;glgA;sll0945,sll0945,\\\\\""	Glycogensynthase1,Glycogensynthase1(EC2.4.1.21)(Starch[bacterialglycogen]synthase1),Starch[bacterialglycogen]synthase1,	GO:0003824~catalyticactivity,GO:0009011~starchsynthaseactivity,GO:0016740~transferaseactivity,GO:0016757~transferaseactivity,transferringglycosylgroups,GO:0016758~transferaseactivity,transferringhexosylgroups,GO:0046527~glucosyltransferaseactivity,	NA	PIRSF000464:starchsynthase,	P74015SYNY3,	P74521	sll0945	glycogen synthase	E	Central intermediary metabolism	E6	Polysaccharides and glycoproteins	CUST_1592_PI423872883	chromosome	2266563	2266610	48	+	0.0714538	0.536357	1.01096
slr1704-int2	2590	2731	33	11	0	CUST_547_PI423872883	slr1704-int2	GTTTCTCCCCTTCTCAATGTGATTTGTCCTTGGTCAACCGCCACAGGAATCATCGTTTG	slr1704	int	Slr1704protein	slr1704-int2	slr1704	Synechocystissp.(strainPCC6803)	274	P73207	slr1704	1148:Synechocystissp.pcc6803	NA	completeproteome,	NA	NA	NA	953855,	NA	NA	slr1704,	slr1704,	Slr1704protein,	NA	NA	PIRSF009046:Synechocystishypotheticalproteinslr1704,	P74015SYNY3,	P73207	slr1704	hypothetical protein	P	Hypothetical	NA	NA	CUST_547_PI423872883	chromosome	728906	728964	59	-	0.291101	1.10916	0.51612
narB-0-x	2816	2978	36	3	0	CUST_752_PI423872883	narB-0-x	ACCCAATTTTTCTGCGTCCTTGGGATGCATTTCCAATATAGGTTTGGGATGCATTTTTTT	narB	0	NA	narB-0-x	NA	NA	NA	NA	NA	NA	NA	NA	NA	NA	NA	NA	NA	NA	NA	NA	NA	NA	NA	NA	P74015SYNY3,	NA	NA	NA	NA	NA	NA	NA	CUST_752_PI423872883	chromosome	1002858	1002917	60	+	-2.63284	-2.7598	-2.05983
slr1601-5'UTR	18293	19539	230	74	0	CUST_2278_PI424014020	slr1601-5'UTR	GGCGGGTAATTTTTAGGCCGGAGAAAGCAAGAGGTCTGACAACTCACACC	slr1601	5'UTR	Slr1601protein	slr1601-5'UTR	slr1601	Synechocystissp.(strainPCC6803)	125	P72987	slr1601	1148:Synechocystissp.pcc6803	NA	completeproteome,	NA	NA	NA	953625,	NA	NA	slr1601,	slr1601,	Slr1601protein,	NA	NA	PIRSF020937:PIRSF020937,	P74015SYNY3,	P72987	slr1601	hypothetical protein	P	Hypothetical	NA	NA	CUST_2278_PI424014020	chromosome	467386	467435	50	-	0.85211	-1.48433	0.0695231
NC-1722	2669	2816	34	11	0	CUST_13278_PI424014020	NC-1722	CCGGGGCTGGAGCCATAAAGATTAGGAATTCATTAAGAAATGTAACAATCGAC	NC	1722	NA	NC-1722	NA	NA	NA	NA	NA	NA	NA	NA	NA	NA	NA	NA	NA	NA	NA	NA	NA	NA	NA	NA	P74015SYNY3,	NA	NA	NA	NA	NA	NA	NA	CUST_13278_PI424014020	chromosome	2717826	2717878	53	-	0.320233	-0.65993	0.389941
us18-0-x	24172	25837	304	82	0	CUST_5763_PI424014020	us18-0-x	GCGGGGCGGGATCTAAAGAAAGTTAACCAAAATTAAGTTGGGATTAAATTGGGTCAGGAA	us18	0	NA	us18-0-x	NA	NA	NA	NA	NA	NA	NA	NA	NA	NA	NA	NA	NA	NA	NA	NA	NA	NA	NA	NA	P74015SYNY3,	NA	NA	NA	NA	NA	NA	NA	CUST_5763_PI424014020	chromosome	1166975	1167034	60	+	-0.247048	-2.59846	-0.75076
slr0913-int1	14358	15319	181	19	0	CUST_1981_PI423872883	slr0913-int1	GCCATCAAATATCACTATTGTCTTAATATCACCTTTATCATGAATATCCAATAATGTTCC	slr0913	int	Slr0913protein	slr0913-int1	slr0913	Synechocystissp.(strainPCC6803)	539	Q55377	slr0913	1148:Synechocystissp.pcc6803	NA	completeproteome,	NA	NA	NA	952425,	NA	NA	slr0913,	slr0913,	Slr0913protein,	NA	NA	PIRSF012426:Synechocystishypotheticalproteinslr0913,	P74015SYNY3,	Q55377	slr0913	unknown protein	Z	Unknown	NA	NA	CUST_1981_PI423872883	chromosome	2788247	2788306	60	-	0.546455	-0.730865	0.459502
ssr2016	4053	4291	51	41	0	CUST_4419_PI424014020	ssr2016	CTTACCGCGGATCTGATTGAACTTAGCTTTGCCTAACTGTTGACGAACCAAGATAACGAT	ssr2016		Ssr2016protein	ssr2016	ssr2016	Synechocystissp.(strainPCC6803)	65	P73358	ssr2016	1148:Synechocystissp.pcc6803	NA	completeproteome,	NA	NA	NA	954012,	NA	NA	ssr2016,	ssr2016,	Ssr2016protein,	NA	NA	NA	P74015SYNY3,	P73358	ssr2016	hypothetical protein	P	Hypothetical	NA	NA	CUST_4419_PI424014020	chromosome	890839	890898	60	-	0.165789	0.672027	-0.173525
sll1677-int2	21566	23022	271	72	0	CUST_146_PI423872883	sll1677-int2	GTCACCGTCCCGGCTATCACCGATAGCAAAATAATTGCAAACCAAATGTAGTTGAGCAT	sll1677	int	SporematurationproteinB	sll1677-int2	sll1677	Synechocystissp.(strainPCC6803)	217	P72784	sll1677	1148:Synechocystissp.pcc6803	NA	completeproteome,	IPR001226:Flavodoxin,N-terminal,IPR011642:Nucleosiderecognition,	NA	NA	953418,	NA	NA	sll1677,	sll1677,	SporematurationproteinB,	GO:0001882~nucleosidebinding,GO:0005488~binding,	NA	PIRSF005941:sporematurationprotein,SpmAtype,	P74015SYNY3,	P72784	sll1677	similar to spore maturation protein B	O	Other categories	O1	Adaptations and atypical conditions	CUST_146_PI423872883	chromosome	245336	245394	59	+	0.470131	0.142848	0.525595
sll0640-int1	34387	36783	433	63	0	CUST_312_PI423872883	sll0640-int1	CGATCCGCCAACGGTTGGGGAAAATGGGTATCGTTATGGATAATTTCCAACACATC	sll0640	int	Uncharacterizedtransportersll0640	sll0640-int1	sll0640	Synechocystissp.(strainPCC6803)	612	P72958	sll0640	1148:Synechocystissp.pcc6803	NA	completeproteome,membrane,transmembrane,transport,	IPR001898:Sodium/sulphatesymporter,IPR006037:TrkA-C,	NA	NA	953595,	NA	NA	sac1,	SAC1,sll0640,	Uncharacterizedtransportersll0640,	NA	NA	NA	P74015SYNY3,	P72958	sll0640	probable sodium sulfate symporter	N	Transport and binding proteins	NA	NA	CUST_312_PI423872883	chromosome	435332	435387	56	+	-0.145778	0.682338	0.315441
NC-421	10265	10910	129	30	0	CUST_13378_PI424014020	NC-421	GGTTGAGTCAAAGATAAATAAATCCCAAGACCCATCCCAGCCCCCAACCAAAGAT	NC	421	NA	NC-421	NA	NA	NA	NA	NA	NA	NA	NA	NA	NA	NA	NA	NA	NA	NA	NA	NA	NA	NA	NA	P74015SYNY3,	NA	NA	NA	NA	NA	NA	NA	CUST_13378_PI424014020	chromosome	2735709	2735763	55	-	-0.536756	0.265279	0.240318
NC-234	24448	26124	308	29	0	CUST_14495_PI424014020	NC-234	GGAGCGGAAAAACCGACCCCCTTGAAGATAGTTACTATTTTTTGCCAGTTTGATGACAAT	NC	234	NA	ncl1490	NA	NA	NA	NA	NA	NA	NA	NA	NA	NA	NA	NA	NA	NA	NA	NA	NA	NA	NA	NA	P74015SYNY3,	NA	NA	NA	NA	NA	NA	NA	CUST_14495_PI424014020	chromosome	2969563	2969622	60	+	-0.219584	-0.139232	0.0427611
NC-211	36975	39557	466	32	0	CUST_7293_PI424014020	NC-211	ATGACTTCAGTAATAACTTTTTGTCACATTAGCGGACCCAGACCCCAGCAACAGAAAGTG	NC	211	NA	ncl0680	NA	NA	NA	NA	NA	NA	NA	NA	NA	NA	NA	NA	NA	NA	NA	NA	NA	NA	NA	NA	P74015SYNY3,	NA	NA	NA	NA	NA	NA	NA	CUST_7293_PI424014020	chromosome	1486454	1486513	60	+	-0.517332	-2.35138	-0.40232
sll0224	456	473	6	48	0	CUST_688_PI424014020	sll0224	ATCGCTGATTACCCCTTCCATATATTTGACTAGACTGTAGTTGACCAAATTGCGCCAGTC	sll0224		Sll0224protein	sll0224	sll0224	Synechocystissp.(strainPCC6803)	298	P72707	sll0224	1148:Synechocystissp.pcc6803	NA	NA	IPR001638:Bacterialextracellularsolute-bindingprotein,family3,	GO:0005623~cell,GO:0030288~outermembrane-boundedperiplasmicspace,GO:0030312~externalencapsulatingstructure,GO:0030313~cellenvelope,GO:0031975~envelope,GO:0042597~periplasmicspace,GO:0044462~externalencapsulatingstructurepart,GO:0044464~cellpart,	SM00062:PBPb,	953332,	NA	GO:0006810~transport,GO:0051179~localization,GO:0051234~establishmentoflocalization,	sll0224,	sll0224,	Sll0224protein,	GO:0005215~transporteractivity,	NA	PIRSF002740:lysine-arginine-ornithine-bindingprotein,	P74015SYNY3,	P72707	sll0224	amino-acid ABC transporter binding protein	N	Transport and binding proteins	NA	NA	CUST_688_PI424014020	chromosome	152292	152351	60	+	0.101717	0.033121	0.208522
slr1410-as1	2963	3130	37	70	0	CUST_5821_PI424014020	slr1410-as1	AATTGCCACCGTTTCCGACGATGGCATTTTAAGAGTGTGGAATTTACAGGGACAATTATT	slr1410	as	UncharacterizedWDrepeat-containingproteinslr1410	slr1410-as1	slr1410	Synechocystissp.(strainPCC6803)	334	P73595	slr1410	1148:Synechocystissp.pcc6803	NA	completeproteome,wdrepeat,	IPR001680:WD40repeat,	GO:0005623~cell,GO:0030288~outermembrane-boundedperiplasmicspace,GO:0030312~externalencapsulatingstructure,GO:0030313~cellenvelope,GO:0031975~envelope,GO:0042597~periplasmicspace,GO:0044462~externalencapsulatingstructurepart,GO:0044464~cellpart,	SM00320:WD40,	954269,	NA	NA	slr1410,	slr1410,	UncharacterizedWDrepeat-containingproteinslr1410,	NA	NA	NA	P74015SYNY3,	P73595	slr1410	periplasmic WD-repeat protein	O	Other categories	O7a	WD repeat proteins	CUST_5821_PI424014020	chromosome	1184490	1184549	60	+	0.696417	-0.0379282	1.63457
sll1578-int4	12715	13550	160	35	0	CUST_545_PI423872883	sll1578-int4	GTAACGATGCGGAGGTAGTAGCCGATGTCCCGGGCACACTTGTCTTT	sll1578	int	C-phycocyaninalphachain	sll1578-int4	cpcA(sll1578)	Synechocystissp.(strainPCC6803)	162	Q54715	sll1578	1148:Synechocystissp.pcc6803	syn00196:Photosynthesis-antennaproteins,	Directproteinsequencing,Photosynthesis,bilepigment,chromophore,electrontransport,membrane,phycobilisome,thylakoid,transport,	IPR001659:Phycobilisomealpha,betaandanchorchains,IPR006246:Phycocyanin,alphasubunit,IPR012128:Phycobilisomealphaandbetachains,	GO:0005622~intracellular,GO:0005623~cell,GO:0005737~cytoplasm,GO:0005886~plasmamembrane,GO:0009503~thylakoidlight-harvestingcomplex,GO:0009507~chloroplast,GO:0009534~chloroplastthylakoid,GO:0009535~chloroplastthylakoidmembrane,GO:0009536~plastid,GO:0009579~thylakoid,GO:0009842~cyanelle,GO:0009843~cyanellethylakoid,GO:0016020~membrane,GO:0016023~cytoplasmicmembrane-boundvesicle,GO:0030075~plasmame…	NA	953852,	NA	GO:0006091~generationofprecursormetabolitesandenergy,GO:0006118~electrontransport,GO:0006464~proteinmodificationprocess,GO:0006810~transport,GO:0008152~metabolicprocess,GO:0009765~photosynthesis,lightharvesting,GO:0009987~cellularprocess,GO:0015979~photosynthesis,GO:0018298~protein-chromophorelinkage,GO:0019538~proteinmetabolicprocess,GO:0019684~photosynthesis,lightreaction,GO:0043170~macromolecu…	cpcA,	\cpcA,cpcA;sll1578,sll1578,\\\\\""	C-phycocyaninalphachain,	NA	NA	PIRSF000081:phycocyanin,	P74015SYNY3,	Q54715	sll1578	phycocyanin alpha subunit	H	Photosynthesis and respiration	H8	Phycobilisome	CUST_545_PI423872883	chromosome	726551	726597	47	+	0.0827531	-4.3786	0.214125
slr1215	1056	1097	13	77	0	CUST_4472_PI424014020	slr1215	TAATAGCATAGCGGCATAGGTCATGGGCCAAATACCCATCAGATTAAACAGGGCAATAAT	slr1215		Slr1215protein	slr1215	slr1215	Synechocystissp.(strainPCC6803)	222	P73366	slr1215	1148:Synechocystissp.pcc6803	NA	completeproteome,	NA	NA	NA	954020,	NA	NA	slr1215,	slr1215,	Slr1215protein,	NA	NA	PIRSF012434:Synechocystishypotheticalproteinslr1215,	P74015SYNY3,	P73366	slr1215	hypothetical protein	P	Hypothetical	NA	NA	CUST_4472_PI424014020	chromosome	902531	902590	60	-	-0.364048	-0.0292849	-0.477466
slr0861-int1	362	376	5	36	0	CUST_981_PI423872883	slr0861-int1	AACTTCCCCCAGGGAATCTCTCCTTAGGGAAGTTTTTGTTTGTCTGTTATTCT	slr0861	int	Phosphoribosylglycinamideformyltransferase2(GART2)(EC2.1.2.-)(GARtransformylase2)(5'-phosphoribosylglycinamidetransformylase2)(Formate-dependentGARtransformylase)	slr0861-int1	purT(slr0861)	Synechocystissp.(strainPCC6803)	391	Q55336	slr0861	1148:Synechocystissp.pcc6803	NA	atp-binding,magnesium,metal-binding,nucleotide-binding,purinebiosynthesis,purinenucleotidebiosynthesis,transferase,	IPR003135:ATP-graspfold,ATP-dependentcarboxylate-amineligase-type,IPR005862:Phosphoribosylglycinamideformyltransferase2,IPR011761:ATP-graspfold,IPR013816:ATP-graspfold,subdomain2,IPR013817:Pre-ATP-graspfold,	NA	NA	954438,	2.1.2.-,	GO:0006139~nucleobase,nucleoside,nucleotideandnucleicacidmetabolicprocess,GO:0006144~purinebasemetabolicprocess,GO:0006163~purinenucleotidemetabolicprocess,GO:0006164~purinenucleotidebiosyntheticprocess,GO:0006725~aromaticcompoundmetabolicprocess,GO:0008152~metabolicprocess,GO:0009058~biosyntheticprocess,GO:0009112~nucleobasemetabolicprocess,GO:0009113~purinebasebiosyntheticprocess,GO:0009117~nuc…	purT,	\purT,purT;slr0861,slr0861,\\\\\""	5'-PHOSPHORIBOSYLGLYCINAMIDETRANSFORMYLASE2,Formate-dependentGARtransformylase,GARtransformylase2,GART2,Phosphoribosylglycinamideformyltransferase2,Phosphoribosylglycinamideformyltransferase2(EC2.1.2.-)(GART2)(GARtransformylase2)(5'-phosphoribosylglycinamidetransformylase2)(Formate-dependentGARtransformylase),	GO:0000166~nucleotidebinding,GO:0003824~catalyticactivity,GO:0004372~glycinehydroxymethyltransferaseactivity,GO:0005488~binding,GO:0005524~ATPbinding,GO:0008168~methyltransferaseactivity,GO:0016740~transferaseactivity,GO:0016741~transferaseactivity,transferringone-carbongroups,GO:0017076~purinenucleotidebinding,GO:0030554~adenylnucleotidebinding,GO:0032553~ribonucleotidebinding,GO:0032555~puriner…	NA	PIRSF001339:phosphoribosylaminoimidazolecarboxylasecarbondioxide-fixationchain,	P74015SYNY3,	Q55336	slr0861	glycinamide ribonucleotide transformylase	I	Purines	NA	NA	CUST_981_PI423872883	chromosome	1353425	1353477	53	-	-0.379176	-1.05162	0.51361
sll0928-as2	22772	24323	287	13	0	CUST_1630_PI424014020	sll0928-as2	AAAAAGTACACTGCCTCAGGATGAGAGGGTATTTAGCCTGGGGCAGTATGGG	sll0928	as	Allophycocyanin-B	sll0928-as2	apcD(sll0928)	Synechocystissp.(strainPCC6803)	161	P72870	sll0928	1148:Synechocystissp.pcc6803	syn00196:Photosynthesis-antennaproteins,	Photosynthesis,bilepigment,chromophore,chromoprotein,electrontransport,membrane,phycobilisome,phycocyanobilin,thylakoid,transport,	IPR001659:Phycobilisomealpha,betaandanchorchains,IPR012128:Phycobilisomealphaandbetachains,	GO:0005622~intracellular,GO:0005623~cell,GO:0005737~cytoplasm,GO:0005886~plasmamembrane,GO:0009503~thylakoidlight-harvestingcomplex,GO:0009507~chloroplast,GO:0009534~chloroplastthylakoid,GO:0009535~chloroplastthylakoidmembrane,GO:0009536~plastid,GO:0009579~thylakoid,GO:0009842~cyanelle,GO:0009843~cyanellethylakoid,GO:0016020~membrane,GO:0016023~cytoplasmicmembrane-boundvesicle,GO:0030075~plasmame…	NA	953505,	NA	GO:0006091~generationofprecursormetabolitesandenergy,GO:0006118~electrontransport,GO:0008152~metabolicprocess,GO:0009765~photosynthesis,lightharvesting,GO:0015979~photosynthesis,GO:0019684~photosynthesis,lightreaction,	apcD,	\apcD,apcD;sll0928,sll0928,\\\\\""	Allophycocyanin-B,	NA	NA	PIRSF000081:phycocyanin,	P74015SYNY3,	P72870	sll0928	allophycocyanin-B	H	Photosynthesis and respiration	H8	Phycobilisome	CUST_1630_PI424014020	chromosome	339673	339724	52	-	-0.30319	-0.302773	0.18839
NC-402	2202	2313	28	18	0	CUST_5668_PI424014020	NC-402	TGGACGATGACTGCTCTGATTTTCCTGGGCTTGATAACTTAACAAA	NC	402	NA	ncr0460	NA	NA	NA	NA	NA	NA	NA	NA	NA	NA	NA	NA	NA	NA	NA	NA	NA	NA	NA	NA	P74015SYNY3,	NA	NA	NA	NA	NA	NA	NA	CUST_5668_PI424014020	chromosome	1148107	1148152	46	-	-0.920541	-2.01651	-0.931622
sll1224-int1	27031	28889	340	74	0	CUST_1165_PI423872883	sll1224-int1	GACATTGGCGGTTACAGCACAGTCCCCAAAGGAAATTACTACCTTCGTTTTCTGTCTC	sll1224	int	Hydrogenasesmallsubunit	sll1224-int1	hoxY(sll1224)	Synechocystissp.(strainPCC6803)	182	P74021	sll1224	1148:Synechocystissp.pcc6803	NA	completeproteome,	IPR006137:NADHubiquinoneoxidoreductase,20kDasubunit,	NA	NA	954770,	NA	GO:0006091~generationofprecursormetabolitesandenergy,GO:0006118~electrontransport,GO:0006119~oxidativephosphorylation,GO:0006120~mitochondrialelectrontransport,NADHtoubiquinone,GO:0006793~phosphorusmetabolicprocess,GO:0006796~phosphatemetabolicprocess,GO:0008152~metabolicprocess,GO:0009987~cellularprocess,GO:0016310~phosphorylation,GO:0042773~ATPsynthesiscoupledelectrontransport,GO:0042775~organe…	hoxY,	\hoxY,hoxY;sll1224,sll1224,\\\\\""	Hydrogenasesmallsubunit,Hydrogenasesubunit,	GO:0003824~catalyticactivity,GO:0003954~NADHdehydrogenaseactivity,GO:0008137~NADHdehydrogenase(ubiquinone)activity,GO:0009055~electroncarrieractivity,GO:0016491~oxidoreductaseactivity,GO:0016651~oxidoreductaseactivity,actingonNADHorNADPH,GO:0016655~oxidoreductaseactivity,actingonNADHorNADPH,quinoneorsimilarcompoundasacceptor,GO:0050136~NADHdehydrogenase(quinone)activity,	NA	PIRSF036356:NAD-reducinghydrogenaseHoxS,deltasubunit,	P74015SYNY3,	P74021	sll1224	hydrogenase subunit of the bidirectional hydrogenase	O	Other categories	O7b	Hydrogenase	CUST_1165_PI423872883	chromosome	1674620	1674677	58	+	-0.635525	-0.0238528	-0.408552
slr0906-5'UTR	1583	1657	20	42	0	CUST_13562_PI424014020	slr0906-5'UTR	AGACAGACAGAGTCAAGTTTTATCCATTATCCCTTACAAAGTGAGAA	slr0906	5'UTR	PhotosystemIICP47chlorophyllapoprotein(ProteinCP-47)	slr0906-5'UTR	psbB(slr0906)	Synechocystissp.(strainPCC6803)	507	P05429	slr0906	1148:Synechocystissp.pcc6803	syn00195:Photosynthesis,	Chlorophyll,Photosynthesis,chromophore,membrane,membraneprotein,photosystemii,thylakoid,transmembrane,	IPR000932:Photosystemantennaprotein-like,	GO:0005622~intracellular,GO:0005623~cell,GO:0005737~cytoplasm,GO:0005886~plasmamembrane,GO:0009521~photosystem,GO:0009523~photosystemII,GO:0009536~plastid,GO:0009579~thylakoid,GO:0016020~membrane,GO:0016021~integraltomembrane,GO:0016023~cytoplasmicmembrane-boundvesicle,GO:0030075~plasmamembrane-derivedthylakoid,GO:0030096~plasmamembrane-derivedthylakoidphotosystemII,GO:0031224~intrinsictomembrane…	NA	954481,	NA	GO:0006091~generationofprecursormetabolitesandenergy,GO:0006118~electrontransport,GO:0006464~proteinmodificationprocess,GO:0008152~metabolicprocess,GO:0009767~photosyntheticelectrontransport,GO:0009987~cellularprocess,GO:0015979~photosynthesis,GO:0018298~protein-chromophorelinkage,GO:0019538~proteinmetabolicprocess,GO:0019684~photosynthesis,lightreaction,GO:0043170~macromoleculemetabolicprocess,G…	psbB,	\psbB,psbB;slr0906,slr0906,\\\\\""	CP-47protein,PhotosystemIIP680chlorophyllAapoprotein,PhotosystemIIP680chlorophyllAapoprotein(CP-47protein),	GO:0005488~binding,GO:0016168~chlorophyllbinding,GO:0046906~tetrapyrrolebinding,	NA	PIRSF002917:photosystemIIchlorophylla-bindingproteinPsbB,	P74015SYNY3,	P05429	slr0906	photosystem II core light harvesting protein	H	Photosynthesis and respiration	H7	Photosystem II	CUST_13562_PI424014020	chromosome	2779355	2779401	47	-	0.794245	-1.71514	0.496574
slr0769	18693	19970	235	80	0	CUST_11627_PI424014020	slr0769	GTAGATTCGGGAATCGGCTTCAAAGGAGGAATGGCACTACCTCCATTGAGACTACTTTG	slr0769		Slr0769protein	slr0769	slr0769	Synechocystissp.(strainPCC6803)	204	Q55604	slr0769	1148:Synechocystissp.pcc6803	NA	completeproteome,	IPR005490:ErfK/YbiS/YcfS/YnhG,	NA	NA	952487,	NA	NA	slr0769,	slr0769,	Slr0769protein,	NA	NA	NA	P74015SYNY3,	Q55604	slr0769	hypothetical protein	P	Hypothetical	NA	NA	CUST_11627_PI424014020	chromosome	2393592	2393650	59	-	0.295598	-0.0741616	-0.24372
rbcS-0-x	33776	36119	425	79	0	CUST_12090_PI424014020	rbcS-0-x	CGCGGGAGCGGGCTAACATTGAATTGAAGTCAGTTTTTTAGTAATTGCCAAAACTGTAAC	rbcS	0	NA	rbcS-0-x	NA	NA	NA	NA	NA	NA	NA	NA	NA	NA	NA	NA	NA	NA	NA	NA	NA	NA	NA	NA	P74015SYNY3,	NA	NA	NA	NA	NA	NA	NA	CUST_12090_PI424014020	chromosome	2480819	2480878	60	-	-0.632295	-3.19058	-0.826492
slr0864-as1	2023	2129	26	4	0	CUST_6714_PI424014020	slr0864-as1	CAGAAGAACGGGTAGGCCTGGTGGGGGTCAACGGGGCCGGAAAATC	slr0864	as	ABCtransporter	slr0864-as1	slr0864	Synechocystissp.(strainPCC6803)	574	P73758	slr0864	1148:Synechocystissp.pcc6803	NA	ATP,P-loop,atp-binding,nucleotidebinding,nucleotide-binding,transportprotein,	IPR003439:ABCtransporterrelated,IPR003593:AAA+ATPase,core,	GO:0005623~cell,GO:0016020~membrane,GO:0044464~cellpart,	SM00382:AAA,	954449,	NA	NA	slr0864,	slr0864,	ABCtransporter,	GO:0000166~nucleotidebinding,GO:0003824~catalyticactivity,GO:0005488~binding,GO:0005524~ATPbinding,GO:0016462~pyrophosphataseactivity,GO:0016787~hydrolaseactivity,GO:0016817~hydrolaseactivity,actingonacidanhydrides,GO:0016818~hydrolaseactivity,actingonacidanhydrides,inphosphorus-containinganhydrides,GO:0016887~ATPaseactivity,GO:0017076~purinenucleotidebinding,GO:0017111~nucleoside-triphosphatasea…	NA	PIRSF002997:Staphylococcuserythromycinresistanceprotein,	P74015SYNY3,	P73758	slr0864	ATP-binding protein of ABC transporter	N	Transport and binding proteins	NA	NA	CUST_6714_PI424014020	chromosome	1360510	1360555	46	+	-0.561706	-2.50057	-0.92745
slr0906	8468	8987	106	62	0	CUST_13565_PI424014020	slr0906	CAAACCAGACAAGAAGAGGTGAATACCAAACATTTTGGGCAAATCCAATGCGGATTCAC	slr0906		PhotosystemIICP47chlorophyllapoprotein(ProteinCP-47)	psbB, slr0906	psbB(slr0906)	Synechocystissp.(strainPCC6803)	507	P05429	slr0906	1148:Synechocystissp.pcc6803	syn00195:Photosynthesis,	Chlorophyll,Photosynthesis,chromophore,membrane,membraneprotein,photosystemii,thylakoid,transmembrane,	IPR000932:Photosystemantennaprotein-like,	GO:0005622~intracellular,GO:0005623~cell,GO:0005737~cytoplasm,GO:0005886~plasmamembrane,GO:0009521~photosystem,GO:0009523~photosystemII,GO:0009536~plastid,GO:0009579~thylakoid,GO:0016020~membrane,GO:0016021~integraltomembrane,GO:0016023~cytoplasmicmembrane-boundvesicle,GO:0030075~plasmamembrane-derivedthylakoid,GO:0030096~plasmamembrane-derivedthylakoidphotosystemII,GO:0031224~intrinsictomembrane…	NA	954481,	NA	GO:0006091~generationofprecursormetabolitesandenergy,GO:0006118~electrontransport,GO:0006464~proteinmodificationprocess,GO:0008152~metabolicprocess,GO:0009767~photosyntheticelectrontransport,GO:0009987~cellularprocess,GO:0015979~photosynthesis,GO:0018298~protein-chromophorelinkage,GO:0019538~proteinmetabolicprocess,GO:0019684~photosynthesis,lightreaction,GO:0043170~macromoleculemetabolicprocess,G…	psbB,	\psbB,psbB;slr0906,slr0906,\\\\\""	CP-47protein,PhotosystemIIP680chlorophyllAapoprotein,PhotosystemIIP680chlorophyllAapoprotein(CP-47protein),	GO:0005488~binding,GO:0016168~chlorophyllbinding,GO:0046906~tetrapyrrolebinding,	NA	PIRSF002917:photosystemIIchlorophylla-bindingproteinPsbB,	P74015SYNY3,	P05429	slr0906	photosystem II core light harvesting protein	H	Photosynthesis and respiration	H7	Photosystem II	CUST_13565_PI424014020	chromosome	2779895	2779953	59	-	0.137628	-2.36693	-0.050459
slr0861-as1	16516	17639	208	44	0	CUST_6673_PI424014020	slr0861-as1	GCAATAGGCAATAACTGTGGGAAACTGAGAAAAACCAGATCCCTAGCCGGTTAACC	slr0861	as	Phosphoribosylglycinamideformyltransferase2(GART2)(EC2.1.2.-)(GARtransformylase2)(5'-phosphoribosylglycinamidetransformylase2)(Formate-dependentGARtransformylase)	slr0861-as1	purT(slr0861)	Synechocystissp.(strainPCC6803)	391	Q55336	slr0861	1148:Synechocystissp.pcc6803	NA	atp-binding,magnesium,metal-binding,nucleotide-binding,purinebiosynthesis,purinenucleotidebiosynthesis,transferase,	IPR003135:ATP-graspfold,ATP-dependentcarboxylate-amineligase-type,IPR005862:Phosphoribosylglycinamideformyltransferase2,IPR011761:ATP-graspfold,IPR013816:ATP-graspfold,subdomain2,IPR013817:Pre-ATP-graspfold,	NA	NA	954438,	2.1.2.-,	GO:0006139~nucleobase,nucleoside,nucleotideandnucleicacidmetabolicprocess,GO:0006144~purinebasemetabolicprocess,GO:0006163~purinenucleotidemetabolicprocess,GO:0006164~purinenucleotidebiosyntheticprocess,GO:0006725~aromaticcompoundmetabolicprocess,GO:0008152~metabolicprocess,GO:0009058~biosyntheticprocess,GO:0009112~nucleobasemetabolicprocess,GO:0009113~purinebasebiosyntheticprocess,GO:0009117~nuc…	purT,	\purT,purT;slr0861,slr0861,\\\\\""	5'-PHOSPHORIBOSYLGLYCINAMIDETRANSFORMYLASE2,Formate-dependentGARtransformylase,GARtransformylase2,GART2,Phosphoribosylglycinamideformyltransferase2,Phosphoribosylglycinamideformyltransferase2(EC2.1.2.-)(GART2)(GARtransformylase2)(5'-phosphoribosylglycinamidetransformylase2)(Formate-dependentGARtransformylase),	GO:0000166~nucleotidebinding,GO:0003824~catalyticactivity,GO:0004372~glycinehydroxymethyltransferaseactivity,GO:0005488~binding,GO:0005524~ATPbinding,GO:0008168~methyltransferaseactivity,GO:0016740~transferaseactivity,GO:0016741~transferaseactivity,transferringone-carbongroups,GO:0017076~purinenucleotidebinding,GO:0030554~adenylnucleotidebinding,GO:0032553~ribonucleotidebinding,GO:0032555~puriner…	NA	PIRSF001339:phosphoribosylaminoimidazolecarboxylasecarbondioxide-fixationchain,	P74015SYNY3,	Q55336	slr0861	glycinamide ribonucleotide transformylase	I	Purines	NA	NA	CUST_6673_PI424014020	chromosome	1352179	1352234	56	+	-0.833983	-2.40291	-1.11895
slr1545	14178	15125	178	80	0	CUST_4915_PI424014020	slr1545	CTTAAATTTGACCGGTTCGTTTAAGCGATGGATGTTACGGTAAACCCGAATCCAAACCTC	slr1545		NA	sigG, slr1545	NA	NA	NA	NA	slr1545	NA	NA	NA	NA	NA	NA	NA	NA	NA	NA	NA	NA	NA	NA	NA	P74015SYNY3,	NA	slr1545	RNA polymerase ECF-type (group 3) sigma-E factor	L	Transcription	L2	RNA synthesis	CUST_4915_PI424014020	chromosome	984047	984106	60	-	1.52401	0.290511	1.63496
slr1208-int3	26055	27851	328	56	0	CUST_669_PI423872883	slr1208-int3	GCAAACATGGGAGGATTACCAGCTTGTTTTAATTTGGCCTGTTCCAAATCCCAGTATTCC	slr1208	int	Short-chainalcoholdehydrogenasefamily	slr1208-int3	slr1208	Synechocystissp.(strainPCC6803)	657	P73359	slr1208	1148:Synechocystissp.pcc6803	NA	completeproteome,oxidoreductase,	IPR001303:ClassIIaldolase/adducin,N-terminal,IPR002198:Short-chaindehydrogenase/reductaseSDR,IPR002347:Glucose/ribitoldehydrogenase,	NA	NA	954013,	NA	GO:0008152~metabolicprocess,	slr1208,	slr1208,	Short-chainalcoholdehydrogenasefamily,	GO:0003824~catalyticactivity,GO:0005488~binding,GO:0016491~oxidoreductaseactivity,GO:0043167~ionbinding,GO:0046872~metalionbinding,	Carbohydratetransportandmetabolism,	NA	P74015SYNY3,	P73359	slr1208	probable oxidoreductase	O	Other categories	O7	Other	CUST_669_PI423872883	chromosome	892439	892498	60	-	0.531854	0.537788	0.684603
NC-288	18783	20067	237	7	0	CUST_11931_PI424014020	NC-288	CGATATGGGAAAATACGTGGGCGATGATGGTAGACTCGAAACCATAGCACAAAAAAAGG	NC	288	NA	NC-288	NA	NA	NA	NA	NA	NA	NA	NA	NA	NA	NA	NA	NA	NA	NA	NA	NA	NA	NA	NA	P74015SYNY3,	NA	NA	NA	NA	NA	NA	NA	CUST_11931_PI424014020	chromosome	2446208	2446266	59	-	-0.389464	-0.749522	0.198162
slr0033-as2	7230	7668	91	18	0	CUST_15313_PI424014020	slr0033-as2	GGAGGGAGACTTTTTTCGAGTCCCCCGTATTATGGGCGGTGACGAAG	slr0033	as	Glutamyl-tRNA(Gln)amidotransferasesubunitC(Glu-ADTsubunitC)(EC6.3.5.-)	slr0033-as2	gatC(slr0033)	Synechocystissp.(strainPCC6803)	104	Q55450	slr0033	1148:Synechocystissp.pcc6803	syn00251:Glutamatemetabolism,syn00252:Alanineandaspartatemetabolism,	completeproteome,ligase,proteinbiosynthesis,	IPR003837:Glu-tRNAGlnamidotransferase,Csubunit,	NA	NA	952154,	6.3.5.-,	NA	slr0033,	gatC,slr0033,	Glu-ADTsubunitC,Glutamyl-tRNA(Gln)amidotransferasesubunitC,	NA	Translation,ribosomalstructureandbiogenesis,	NA	P74015SYNY3,	Q55450	slr0033	glutamyl-tRNA(Gln) amidotransferase subunit C	M	Translation	M1	Aminoacyl tRNA synthetases and tRNA modification	CUST_15313_PI424014020	chromosome	3157997	3158043	47	+	-0.456415	-1.53701	-0.264963
sll1577-5'UTR	1982	2083	25	43	0	CUST_3540_PI424014020	sll1577-5'UTR	GGGATTTTCTTAAACACAATTCCCCCGGATAAACTGAGGGAGTCCAAAGTAATGACCCTA	sll1577	5'UTR	C-phycocyaninbetachain	sll1577-5'UTR	cpcB(sll1577)	Synechocystissp.(strainPCC6803)	172	Q54714	sll1577	1148:Synechocystissp.pcc6803	syn00196:Photosynthesis-antennaproteins,	Directproteinsequencing,Methylation,Photosynthesis,bilepigment,chromophore,electrontransport,membrane,phycobilisome,thylakoid,transport,	IPR001659:Phycobilisomealpha,betaandanchorchains,IPR006247:Phycocyanin,betasubunit,IPR012128:Phycobilisomealphaandbetachains,	GO:0005622~intracellular,GO:0005623~cell,GO:0005737~cytoplasm,GO:0005886~plasmamembrane,GO:0009503~thylakoidlight-harvestingcomplex,GO:0009507~chloroplast,GO:0009534~chloroplastthylakoid,GO:0009535~chloroplastthylakoidmembrane,GO:0009536~plastid,GO:0009579~thylakoid,GO:0009842~cyanelle,GO:0009843~cyanellethylakoid,GO:0016020~membrane,GO:0016023~cytoplasmicmembrane-boundvesicle,GO:0030075~plasmame…	NA	953853,	NA	GO:0006091~generationofprecursormetabolitesandenergy,GO:0006118~electrontransport,GO:0006464~proteinmodificationprocess,GO:0006810~transport,GO:0008152~metabolicprocess,GO:0009765~photosynthesis,lightharvesting,GO:0009987~cellularprocess,GO:0015791~polyoltransport,GO:0015797~mannitoltransport,GO:0015979~photosynthesis,GO:0018298~protein-chromophorelinkage,GO:0019538~proteinmetabolicprocess,GO:001…	cpcB,	\cpcB,cpcB;sll1577,sll1577,\\\\\""	C-phycocyaninbetachain,	NA	NA	PIRSF000081:phycocyanin,	P74015SYNY3,	Q54714	sll1577	phycocyanin beta subunit	H	Photosynthesis and respiration	H8	Phycobilisome	CUST_3540_PI424014020	chromosome	727498	727557	60	+	-0.0471823	-3.94563	0.133402
slr1396-5'UTR	26021	27814	328	19	0	CUST_3437_PI424014020	slr1396-5'UTR	TGCAGCTAACCAGTAATTAGACTGCAATGGGAATCCTTAATGCACATTTATCACTTAACT	slr1396	5'UTR	Slr1396protein	slr1396-5'UTR	slr1396	Synechocystissp.(strainPCC6803)	205	P73188	slr1396	1148:Synechocystissp.pcc6803	NA	completeproteome,	NA	NA	NA	953835,	NA	NA	slr1396,	slr1396,	Slr1396protein,	NA	NA	PIRSF020934:PIRSF020934,	P74015SYNY3,	P73188	slr1396	unknown protein	Z	Unknown	NA	NA	CUST_3437_PI424014020	chromosome	707369	707428	60	-	0.241946	-2.3206	0.935396
slr1146-5'UTR	28055	29977	353	57	0	CUST_3954_PI424014020	slr1146-5'UTR	GACGACTCTTCCGTTTGCGTTTACGTGCCAACCCAGTTACCTCCTATTTCAGCTATAT	slr1146	5'UTR	NA	slr1146-5'UTR	NA	NA	NA	NA	slr1146	NA	NA	NA	NA	NA	NA	NA	NA	NA	NA	NA	NA	NA	NA	NA	P74015SYNY3,	NA	NA	NA	NA	NA	NA	NA	CUST_3954_PI424014020	chromosome	811215	811272	58	+	0.111164	-0.889643	-0.968928
slr2094	2961	3128	37	68	0	CUST_7650_PI424014020	slr2094	CATAGGCTACTAGGTTGGTACCTTCACAGGGGTCAACAGCAATGTCAATTTCTACCAATT	slr2094		D-fructose1,6-bisphosphataseclass2/sedoheptulose1,7-bisphosphatase(FBPaseclass2/SBPase)(EC3.1.3.11)(EC3.1.3.37)	fbpI, slr2094	slr2094	Synechocystissp.(strainPCC6803)	345	P73922	slr2094	1148:Synechocystissp.pcc6803	syn00010:Glycolysis/Gluconeogenesis,syn00030:Pentosephosphatepathway,syn00051:Fructoseandmannosemetabolism,syn00710:Carbonfixation,	completeproteome,	IPR004464:GlpX,	NA	NA	954653,	NA	GO:0006066~alcoholmetabolicprocess,GO:0006071~glycerolmetabolicprocess,GO:0008152~metabolicprocess,GO:0009987~cellularprocess,GO:0015977~carbonutilizationbyfixationofcarbondioxide,GO:0019751~polyolmetabolicprocess,GO:0044237~cellularmetabolicprocess,	glpX,	\glpX,glpX;slr2094,slr2094,\\\\\""	GlpXprotein,	NA	NA	PIRSF004532:fructose-1,6-bisphosphatase,GlpXtype,	P74015SYNY3,	P73922	slr2094	fructose-1	NA	NA	NA	NA	CUST_7650_PI424014020	chromosome	1560649	1560708	60	-	0.520089	-3.75951	0.0804429
sll0565	4995	5291	63	21	0	CUST_17167_PI424014020	sll0565	TAGGCCATCCCAAAACATTTTTTGCAACTGGCGATCGGTCAATAGTTCACTTTCTAGTTC	sll0565		Sll0565protein	sll0565	sll0565	Synechocystissp.(strainPCC6803)	133	P74742	sll0565	1148:Synechocystissp.pcc6803	NA	completeproteome,	NA	NA	NA	951879,	NA	NA	sll0565,	sll0565,	Sll0565protein,	NA	NA	PIRSF024951:PIRSF024951,	P74015SYNY3,	P74742	sll0565	hypothetical protein	P	Hypothetical	NA	NA	CUST_17167_PI424014020	chromosome	3555770	3555829	60	+	0.454395	-0.538776	0.602026
slr0721-as1	24627	26311	310	46	0	CUST_425_PI424014020	slr0721-as1	AATTGTTAAACCTTTACTGGTCAACCATTCCTGATTGTAAAGACGGGATTGGTAACGGGC	slr0721	as	Malicenzyme	slr0721-as1	me(slr0721)	Synechocystissp.(strainPCC6803)	463	P72661	slr0721	1148:Synechocystissp.pcc6803	syn00620:Pyruvatemetabolism,	completeproteome,metal-binding,oxidoreductase,	IPR001891:Malicoxidoreductase,IPR002912:Aminoacid-bindingACT,IPR012301:Malicenzyme,N-terminal,IPR012302:Malicenzyme,NAD-binding,IPR015884:Malicenzyme,	NA	NA	953148,	NA	GO:0005975~carbohydratemetabolicprocess,GO:0006082~organicacidmetabolicprocess,GO:0006100~tricarboxylicacidcycleintermediatemetabolicprocess,GO:0006108~malatemetabolicprocess,GO:0008152~metabolicprocess,GO:0009987~cellularprocess,GO:0019752~carboxylicacidmetabolicprocess,GO:0043170~macromoleculemetabolicprocess,GO:0043648~dicarboxylicacidmetabolicprocess,GO:0044237~cellularmetabolicprocess,GO:004…	me,	\ME,me;slr0721,slr0721,\\\\\""	Malicenzyme,	GO:0003824~catalyticactivity,GO:0004470~malicenzymeactivity,GO:0005488~binding,GO:0016491~oxidoreductaseactivity,GO:0016597~aminoacidbinding,GO:0016614~oxidoreductaseactivity,actingonCH-OHgroupofdonors,GO:0016615~malatedehydrogenaseactivity,GO:0016616~oxidoreductaseactivity,actingontheCH-OHgroupofdonors,NADorNADPasacceptor,GO:0043176~aminebinding,GO:0048037~cofactorbinding,GO:0050662~coenzymebind…	Energyproductionandconversion,	PIRSF000106:malicenzyme,	P74015SYNY3,	P72661	slr0721	malic enzyme	F	Energy metabolism	F14	Pyruvate and acetyl-CoA metabolism	CUST_425_PI424014020	chromosome	100803	100862	60	+	-0.389191	-1.30262	-0.387727
NC-1451	8516	9037	107	27	0	CUST_1528_PI424014020	NC-1451	CAATGGCAAGGAGCAGGAACCATATCGAAGATTCTGCTCCTCTGTGGATTTGTC	NC	1451	NA	NC-1451	NA	NA	NA	NA	NA	NA	NA	NA	NA	NA	NA	NA	NA	NA	NA	NA	NA	NA	NA	NA	P74015SYNY3,	NA	NA	NA	NA	NA	NA	NA	CUST_1528_PI424014020	chromosome	318944	318997	54	-	-0.663562	-2.24626	-1.086
slr0322-as2	14925	15921	188	26	0	CUST_11132_PI424014020	slr0322-as2	GACTACGCAGTTACAGGAGGGAATGACCAAATCTCGCATGGTGCCCTTTAC	slr0322	as	CheAlikeprotein	slr0322-as2	slr0322	Synechocystissp.(strainPCC6803)	1095	Q55527	slr0322	1148:Synechocystissp.pcc6803	syn02020:Two-componentsystem-General,syn02021:Two-componentsystem-Organism-specific,syn03090:TypeIIsecretionsystem,	completeproteome,kinase,phosphoprotein,transferase,	IPR001789:Responseregulatorreceiver,IPR002545:CheW-likeprotein,IPR003594:ATP-bindingregion,ATPase-like,IPR004105:Signaltransducinghistidinekinase,homodimeric,IPR004358:Histidinekinaserelatedprotein,C-terminal,IPR005467:Histidinekinase,	GO:0005622~intracellular,GO:0005623~cell,GO:0005737~cytoplasm,GO:0044424~intracellularpart,GO:0044464~cellpart,	SM00260:CheW,SM00387:HATPasec,SM00448:REC,	953176,	NA	GO:0000160~two-componentsignaltransductionsystem(phosphorelay),GO:0006139~nucleobase,nucleoside,nucleotideandnucleicacidmetabolicprocess,GO:0006350~transcription,GO:0006351~transcription,DNA-dependent,GO:0006355~regulationoftranscription,DNA-dependent,GO:0006464~proteinmodificationprocess,GO:0006468~proteinaminoacidphosphorylation,GO:0006793~phosphorusmetabolicprocess,GO:0006796~phosphatemetaboli…	slr0322,	slr0322,	CheAlikeprotein,	GO:0000156~two-componentresponseregulatoractivity,GO:0000166~nucleotidebinding,GO:0003824~catalyticactivity,GO:0004672~proteinkinaseactivity,GO:0004673~proteinhistidinekinaseactivity,GO:0004871~signaltransduceractivity,GO:0005488~binding,GO:0005524~ATPbinding,GO:0016301~kinaseactivity,GO:0016740~transferaseactivity,GO:0016772~transferaseactivity,transferringphosphorus-containinggroups,GO:0016773~…	Cellmotilityandsecretion/Signaltransductionmechanisms,	NA	P74015SYNY3,	Q55527	slr0322	two-component hybrid sensor and regulator	J	Regulatory functions	NA	NA	CUST_11132_PI424014020	chromosome	2272858	2272908	51	+	-0.147944	-2.17943	-0.0938161
NC-1443	15610	16661	197	1	0	CUST_12924_PI424014020	NC-1443	AAAAATCCCCCATTAACCTAGGTTTTGGGGGAAATTGATCAGATTGAATT	NC	1443	NA	NC-1443	NA	NA	NA	NA	NA	NA	NA	NA	NA	NA	NA	NA	NA	NA	NA	NA	NA	NA	NA	NA	P74015SYNY3,	NA	NA	NA	NA	NA	NA	NA	CUST_12924_PI424014020	chromosome	2645202	2645251	50	-	-1.00728	-1.79423	-0.575831
slr0322-as1	39058	41770	492	35	0	CUST_11131_PI424014020	slr0322-as1	GACTACGCAGTTACAGGAGGGAATGACCAAATCTCGCATGGTGCCCTTTAC	slr0322	as	CheAlikeprotein	slr0322-as1	slr0322	Synechocystissp.(strainPCC6803)	1095	Q55527	slr0322	1148:Synechocystissp.pcc6803	syn02020:Two-componentsystem-General,syn02021:Two-componentsystem-Organism-specific,syn03090:TypeIIsecretionsystem,	completeproteome,kinase,phosphoprotein,transferase,	IPR001789:Responseregulatorreceiver,IPR002545:CheW-likeprotein,IPR003594:ATP-bindingregion,ATPase-like,IPR004105:Signaltransducinghistidinekinase,homodimeric,IPR004358:Histidinekinaserelatedprotein,C-terminal,IPR005467:Histidinekinase,	GO:0005622~intracellular,GO:0005623~cell,GO:0005737~cytoplasm,GO:0044424~intracellularpart,GO:0044464~cellpart,	SM00260:CheW,SM00387:HATPasec,SM00448:REC,	953176,	NA	GO:0000160~two-componentsignaltransductionsystem(phosphorelay),GO:0006139~nucleobase,nucleoside,nucleotideandnucleicacidmetabolicprocess,GO:0006350~transcription,GO:0006351~transcription,DNA-dependent,GO:0006355~regulationoftranscription,DNA-dependent,GO:0006464~proteinmodificationprocess,GO:0006468~proteinaminoacidphosphorylation,GO:0006793~phosphorusmetabolicprocess,GO:0006796~phosphatemetaboli…	slr0322,	slr0322,	CheAlikeprotein,	GO:0000156~two-componentresponseregulatoractivity,GO:0000166~nucleotidebinding,GO:0003824~catalyticactivity,GO:0004672~proteinkinaseactivity,GO:0004673~proteinhistidinekinaseactivity,GO:0004871~signaltransduceractivity,GO:0005488~binding,GO:0005524~ATPbinding,GO:0016301~kinaseactivity,GO:0016740~transferaseactivity,GO:0016772~transferaseactivity,transferringphosphorus-containinggroups,GO:0016773~…	Cellmotilityandsecretion/Signaltransductionmechanisms,	NA	P74015SYNY3,	Q55527	slr0322	two-component hybrid sensor and regulator	J	Regulatory functions	NA	NA	CUST_11131_PI424014020	chromosome	2272858	2272908	51	+	-0.244186	-2.16715	-0.139755
slr1993-as1	30373	32467	382	82	0	CUST_7096_PI424014020	slr1993-as1	GAGTTAATGGCCGCCCATCCCAACCCATGGCATTGGAAAACAATTATGC	slr1993	as	AcetylcoenzymeAacetyltransferase(Thiolase)	slr1993-as1	thl(slr1993)	Synechocystissp.(strainPCC6803)	409	P73825	slr1993	1148:Synechocystissp.pcc6803	syn00071:Fattyacidmetabolism,syn00280:Valine,leucineandisoleucinedegradation,syn00310:Lysinedegradation,syn00380:Tryptophanmetabolism,syn00620:Pyruvatemetabolism,syn00632:BenzoatedegradationviaCoAligation,syn00640:Propanoatemetabolism,syn00650:Butanoatemetabolism,syn02020:Two-componentsystem-General,	acyltransferase,coenzymeA,transferase,	IPR002155:Thiolase,	NA	NA	954541,	NA	NA	thl,	\THL,slr1993,thl;slr1993,\\\\\""	AcetylcoenzymeAacetyltransferase,AcetylcoenzymeAacetyltransferase(Thiolase),Thiolase,	GO:0003824~catalyticactivity,GO:0016740~transferaseactivity,	NA	PIRSF000429:acetyl-CoAacetyltransferase,	P74015SYNY3,	P73825	slr1993	PHA-specific beta-ketothiolase	G	Fatty acid	NA	NA	CUST_7096_PI424014020	chromosome	1437367	1437415	49	+	-0.569315	-0.90838	-0.310022
smr0005	8025	8514	101	14	0	CUST_2276_PI424014020	smr0005	AGGAGGGCAACCACTAGGGCTGCCAAAATTTGGGTGTCGGATAATG	smr0005		NA	psaM, smr0005	NA	NA	NA	NA	smr0005	NA	NA	NA	NA	NA	NA	NA	NA	NA	NA	NA	NA	NA	NA	NA	P74015SYNY3,	NA	smr0005	photosystem I subunit XII	H	Photosynthesis and respiration	H6	Photosystem I	CUST_2276_PI424014020	chromosome	467205	467250	46	-	1.38881	-2.90514	1.30554
ssl3803	30120	32196	379	66	0	CUST_8048_PI424014020	ssl3803	CGTAAAGCAGACCAAGGGTGACCCCGGTAAAAACAGCAATATAACCAATAAAAATGCCTA	ssl3803		NA	ssl3803	NA	NA	NA	NA	NA	NA	NA	NA	NA	NA	NA	NA	NA	NA	NA	NA	NA	NA	NA	NA	P74015SYNY3,	NA	NA	NA	NA	NA	NA	NA	CUST_8048_PI424014020	chromosome	1643528	1643587	60	+	0.0426964	-2.36535	-0.326065
sll1174-as1	7261	7703	91	53	0	CUST_9210_PI424014020	sll1174-as1	ATCCCAGATTTGTGAACCCTATTATCGAGTTAACATTCTGGAACGGCTGGTCAACACTTT	sll1174	as	Sll1174protein	sll1174-as1	sll1174	Synechocystissp.(strainPCC6803)	274	P74190	sll1174	1148:Synechocystissp.pcc6803	NA	completeproteome,	IPR006342:MethyltransferaseFkbM,	NA	NA	954613,	NA	NA	sll1174,	sll1174,	Sll1174protein,	NA	NA	PIRSF020881:PIRSF020881,	P74015SYNY3,	P74190	sll1174	unknown protein	Z	Unknown	NA	NA	CUST_9210_PI424014020	chromosome	1871024	1871083	60	-	-0.83566	-0.675515	-0.384991
sll1890-int2	5266	5579	66	54	0	CUST_1239_PI423872883	sll1890-int2	CCGATAATTGCGACCAAAACCGTAGTCCCCCAACCACATCAAGCCAT	sll1890	int	NA	sll1890-int2	NA	NA	NA	NA	sll1890	NA	NA	NA	NA	NA	NA	NA	NA	NA	NA	NA	NA	NA	NA	NA	P74015SYNY3,	NA	sll1890	cobalt-chelatase subunit CobN-like protein	B	Biosynthesis of cofactors	NA	NA	CUST_1239_PI423872883	chromosome	1777031	1777077	47	+	-0.549758	-1.13492	0.285451
cysT-0-x	2341	2463	29	83	0	CUST_16000_PI424014020	cysT-0-x	CTTTGCTCTGCCCACCTCCGTTGCTGGTTTAGTGTTGGCTACTTTGTATAGTCAAAC	cysT	0	NA	cysT-0-x	NA	NA	NA	NA	NA	NA	NA	NA	NA	NA	NA	NA	NA	NA	NA	NA	NA	NA	NA	NA	P74015SYNY3,	NA	NA	NA	NA	NA	NA	NA	CUST_16000_PI424014020	chromosome	3300054	3300110	57	+	-1.85572	-0.603349	-0.0322037
sll0928-as4	461	478	6	53	0	CUST_1632_PI424014020	sll0928-as4	GTACACTGCCTCAGGATGAGAGGGTATTTAGCCTGGGGCAGTATGGGG	sll0928	as	Allophycocyanin-B	sll0928-as4	apcD(sll0928)	Synechocystissp.(strainPCC6803)	161	P72870	sll0928	1148:Synechocystissp.pcc6803	syn00196:Photosynthesis-antennaproteins,	Photosynthesis,bilepigment,chromophore,chromoprotein,electrontransport,membrane,phycobilisome,phycocyanobilin,thylakoid,transport,	IPR001659:Phycobilisomealpha,betaandanchorchains,IPR012128:Phycobilisomealphaandbetachains,	GO:0005622~intracellular,GO:0005623~cell,GO:0005737~cytoplasm,GO:0005886~plasmamembrane,GO:0009503~thylakoidlight-harvestingcomplex,GO:0009507~chloroplast,GO:0009534~chloroplastthylakoid,GO:0009535~chloroplastthylakoidmembrane,GO:0009536~plastid,GO:0009579~thylakoid,GO:0009842~cyanelle,GO:0009843~cyanellethylakoid,GO:0016020~membrane,GO:0016023~cytoplasmicmembrane-boundvesicle,GO:0030075~plasmame…	NA	953505,	NA	GO:0006091~generationofprecursormetabolitesandenergy,GO:0006118~electrontransport,GO:0008152~metabolicprocess,GO:0009765~photosynthesis,lightharvesting,GO:0015979~photosynthesis,GO:0019684~photosynthesis,lightreaction,	apcD,	\apcD,apcD;sll0928,sll0928,\\\\\""	Allophycocyanin-B,	NA	NA	PIRSF000081:phycocyanin,	P74015SYNY3,	P72870	sll0928	allophycocyanin-B	H	Photosynthesis and respiration	H8	Phycobilisome	CUST_1632_PI424014020	chromosome	339672	339719	48	-	-0.392541	-0.474697	0.312179
sll0503-as2-0-x	133	136	2	51	0	CUST_15556_PI424014020	sll0503-as2-0-x	GATTGGCCTTGGCCCCCTATATTTCCGTTGCCCTCACCCAAGCTAG	sll0503	as	Sll0503protein	sll0503-as2-0-x	sll0503	Synechocystissp.(strainPCC6803)	474	Q55485	sll0503	1148:Synechocystissp.pcc6803	NA	GTPbinding,P-loop,nucleotidebinding,	IPR002917:GTP-bindingprotein,HSR1-related,IPR005225:SmallGTP-bindingproteindomain,	GO:0005622~intracellular,GO:0005623~cell,GO:0044464~cellpart,	NA	952167,	NA	NA	sll0503,	sll0503,	Sll0503protein,	GO:0000166~nucleotidebinding,GO:0005488~binding,GO:0005525~GTPbinding,GO:0017076~purinenucleotidebinding,GO:0019001~guanylnucleotidebinding,GO:0032553~ribonucleotidebinding,GO:0032555~purineribonucleotidebinding,GO:0032561~guanylribonucleotidebinding,	NA	PIRSF017991:uncharacterizedconservedprotein,	P74015SYNY3,	Q55485	sll0503	hypothetical protein	P	Hypothetical	NA	NA	CUST_15556_PI424014020	chromosome	3207474	3207519	46	-	-0.265995	-0.915506	-0.487821
sll1814-int2	964	1002	12	67	0	CUST_624_PI423872883	sll1814-int2	TGATTGATGCAACTCTGCCCGTAAAAATAGGGGCGATTAGGGTTGTT	sll1814	int	PreproteintranslocasesubunitsecY	sll1814-int2	secY(sll1814)	Synechocystissp.(strainPCC6803)	442	P77964	sll1814	1148:Synechocystissp.pcc6803	syn03060:Proteinexport,	completeproteome,membrane,proteintransport,translocation,transmembrane,transmembraneprotein,transport,	IPR002208:SecYprotein,	GO:0005623~cell,GO:0016020~membrane,GO:0016021~integraltomembrane,GO:0031224~intrinsictomembrane,GO:0044425~membranepart,GO:0044464~cellpart,	NA	953954,	NA	GO:0006605~proteintargeting,GO:0006810~transport,GO:0006886~intracellularproteintransport,GO:0008104~proteinlocalization,GO:0009306~proteinsecretion,GO:0009987~cellularprocess,GO:0015031~proteintransport,GO:0016043~cellularcomponentorganizationandbiogenesis,GO:0032940~secretionbycell,GO:0033036~macromoleculelocalization,GO:0045184~establishmentofproteinlocalization,GO:0046903~secretion,GO:0046907…	secY,	\secY,secY;sll1814,sll1814,\\\\\""	PreproteintranslocasesubunitsecY,	GO:0005215~transporteractivity,GO:0005488~binding,GO:0005515~proteinbinding,GO:0008320~proteintransmembranetransporteractivity,GO:0008565~proteintransporteractivity,GO:0015399~primaryactivetransmembranetransporteractivity,GO:0015405~P-P-bond-hydrolysis-driventransmembranetransporteractivity,GO:0015450~P-P-bond-hydrolysis-drivenproteintransmembranetransporteractivity,GO:0022804~activetransmembrane…	Intracellulartraffickingandsecretion,	PIRSF004557:preproteintranslocaseSec,SecY/Sec61-alphasubunit,	P74015SYNY3,	P77964	sll1814	preprotein translocase SecY subunit	D	Cellular processes	D5	Protein and peptide secretion	CUST_624_PI423872883	chromosome	832355	832401	47	+	-0.600551	-1.95624	-0.905664
slr2018-int2	14399	15364	181	64	0	CUST_575_PI423872883	slr2018-int2	CAATTGCCTGCCCCCAACCAACACAAATCCGTAGGGACTAGCATTGGTGTTG	slr2018	int	Slr2018protein	slr2018-int2	slr2018	Synechocystissp.(strainPCC6803)	799	P73238	slr2018	1148:Synechocystissp.pcc6803	NA	completeproteome,	NA	NA	NA	953888,	NA	NA	slr2018,	slr2018,	Slr2018protein,	NA	NA	PIRSF020942:PIRSF020942,	P74015SYNY3,	P73238	slr2018	unknown protein	Z	Unknown	NA	NA	CUST_575_PI423872883	chromosome	760646	760697	52	-	-1.26742	-1.05243	-0.792877
slr0533-as1	3549	3751	45	11	0	CUST_15484_PI424014020	slr0533-as1	CAAATGGGGGCCAGGGGGAGTAAGCCATTGCTTTTCCTGAATGATCC	slr0533	as	Sensorprotein(EC2.7.13.3)	slr0533-as1	slr0533	Synechocystissp.(strainPCC6803)	405	Q55475	slr0533	1148:Synechocystissp.pcc6803	NA	Two-componentregulatorysystem,autophosphorylation,kinase,membrane,phosphohistidine,phosphoprotein,transferase,transmembrane,	IPR003594:ATP-bindingregion,ATPase-like,IPR003660:Histidinekinase,HAMPregion,IPR003661:HistidinekinaseA,N-terminal,IPR004358:Histidinekinaserelatedprotein,C-terminal,IPR005467:Histidinekinase,	GO:0005623~cell,GO:0016020~membrane,GO:0016021~integraltomembrane,GO:0031224~intrinsictomembrane,GO:0044425~membranepart,GO:0044464~cellpart,	SM00304:HAMP,SM00387:HATPasec,SM00388:HisKA,	952123,	2.7.13.3,	GO:0000160~two-componentsignaltransductionsystem(phosphorelay),GO:0006464~proteinmodificationprocess,GO:0006468~proteinaminoacidphosphorylation,GO:0006793~phosphorusmetabolicprocess,GO:0006796~phosphatemetabolicprocess,GO:0007154~cellcommunication,GO:0007165~signaltransduction,GO:0008152~metabolicprocess,GO:0009987~cellularprocess,GO:0016310~phosphorylation,GO:0018106~peptidyl-histidinephosphoryl…	slr0533,	slr0533,	Sensorprotein,Sensorprotein(EC2.7.13.3),	GO:0000155~two-componentsensoractivity,GO:0000166~nucleotidebinding,GO:0003824~catalyticactivity,GO:0004672~proteinkinaseactivity,GO:0004673~proteinhistidinekinaseactivity,GO:0004871~signaltransduceractivity,GO:0005488~binding,GO:0005524~ATPbinding,GO:0016301~kinaseactivity,GO:0016740~transferaseactivity,GO:0016772~transferaseactivity,transferringphosphorus-containinggroups,GO:0016773~phosphotran…	Signaltransductionmechanisms,	NA	P74015SYNY3,	Q55475	slr0533	two-component sensor histidine kinase	J	Regulatory functions	NA	NA	CUST_15484_PI424014020	chromosome	3192695	3192741	47	+	-0.255705	-0.910054	-0.345335
slr1552-0-x	14411	15377	181	77	0	CUST_4992_PI424014020	slr1552-0-x	AATTTTAGGTATTTTAATTATTGTCATTGCTAGCCGCCCTTGGTTACCCATACCCCGAGG	slr1552	0	Slr1552protein	slr1552-0-x	slr1552	Synechocystissp.(strainPCC6803)	844	P73446	slr1552	1148:Synechocystissp.pcc6803	NA	completeproteome,	NA	NA	NA	954109,	NA	NA	slr1552,	slr1552,	Slr1552protein,	NA	Functionunknown,	PIRSF026459:PIRSF026459,	P74015SYNY3,	P73446	slr1552	unknown protein	Z	Unknown	NA	NA	CUST_4992_PI424014020	chromosome	1000627	1000686	60	+	-1.21741	-1.90206	-0.0221578
smr0001-int1	11506	12249	145	9	0	CUST_1727_PI423872883	smr0001-int1	CAAAGAAAAGGACCGCAAGGGCCATGGTCAGCACCAGAATGTAAGCAAC	smr0001	int	PhotosystemIIreactioncenterproteinT(PSII-T)	smr0001-int1	psbT(smr0001)	Synechocystissp.(strainPCC6803)	31	P74787	smr0001	1148:Synechocystissp.pcc6803	syn00195:Photosynthesis,	Photosynthesis,membrane,photosystemii,thylakoid,transmembrane,	IPR001743:PhotosystemIIproteinPsbT,	GO:0005622~intracellular,GO:0005623~cell,GO:0005737~cytoplasm,GO:0005886~plasmamembrane,GO:0009521~photosystem,GO:0009523~photosystemII,GO:0009536~plastid,GO:0009539~photosystemIIreactioncenter,GO:0009579~thylakoid,GO:0016020~membrane,GO:0016021~integraltomembrane,GO:0016023~cytoplasmicmembrane-boundvesicle,GO:0030075~plasmamembrane-derivedthylakoid,GO:0030096~plasmamembrane-derivedthylakoidphoto…	NA	952647,	NA	GO:0008152~metabolicprocess,GO:0015979~photosynthesis,	psbT,	\SMR0001,psbT,psbT;smr0001,\\\\\""	PSII-T,PhotosystemIIreactioncenterproteinT,PhotosystemIIreactioncenterproteinT(PSII-T),	NA	NA	NA	P74015SYNY3,	P74787	smr0001	photosystem II PsbT protein	H	Photosynthesis and respiration	H7	Photosystem II	CUST_1727_PI423872883	chromosome	2414593	2414641	49	-	0.509309	-1.29029	0.448846
sll1675-int1	8120	8616	102	31	0	CUST_148_PI423872883	sll1675-int1	GTAAGGGGAATTTCTTCTCCCGCCAATGGTTTCAACCCCAAAATATGGCCGTAAAAG	sll1675	int	Sll1675protein	sll1675-int1	sll1675	Synechocystissp.(strainPCC6803)	150	P72786	sll1675	1148:Synechocystissp.pcc6803	NA	completeproteome,	IPR004360:Glyoxalase/bleomycinresistanceprotein/dioxygenase,IPR004361:GlyoxalaseI,IPR011588:Glyoxalase/extradiolring-cleavagedioxygenase,	NA	NA	953420,	NA	NA	sll1675,	sll1675,	Sll1675protein,	NA	NA	PIRSF000504:fosfomycinresistanceprotein,	P74015SYNY3,	P72786	sll1675	hypothetical protein	P	Hypothetical	NA	NA	CUST_148_PI423872883	chromosome	247424	247480	57	+	0.701856	0.472407	1.13495
slr0351-as4	14901	15893	187	83	0	CUST_11911_PI424014020	slr0351-as4	GAAATATTACCATCCCCAACGCACTGGAGGGACGCTGCAATGCTATTTCCAACAAC	slr0351	as	Slr0351protein(ORF416)	slr0351-as4	slr0351	Synechocystissp.(strainPCC6803)	416	Q57456	slr0351	1148:Synechocystissp.pcc6803	NA	completeproteome,	IPR001091:Site-specificDNA-methyltransferase(cytosine-N4-specific),IPR003788:ProteinofunknownfunctionDUF185,	NA	NA	953213,	NA	NA	slr0351,	slr0351,	ORF416,Slr0351protein,Slr0351protein(ORF416),	NA	Functionunknown,	PIRSF016772:PIRSF016772,	P74015SYNY3,	Q57456	slr0351	hypothetical protein	P	Hypothetical	NA	NA	CUST_11911_PI424014020	chromosome	2442885	2442940	56	+	0.311371	-0.922238	0.352871
sll1098-int3	8404	8920	105	80	0	CUST_1339_PI423872883	sll1098-int3	CATAGCCAAACATTTCCGCCAATGGAACACTAGCGGCCACTTTGGCTATG	sll1098	int	ElongationfactorG2(EF-G2)	sll1098-int3	fusB(fus)(sll1098)	Synechocystissp.(strainPCC6803)	691	P74228	sll1098	1148:Synechocystissp.pcc6803	NA	Elongationfactor,GTPbinding,GTP-binding,P-loop,cytoplasm,nucleotidebinding,nucleotide-binding,proteinbiosynthesis,	IPR000640:TranslationelongationfactorEFG/EF2,C-terminal,IPR000795:Proteinsynthesisfactor,GTP-binding,IPR004161:TranslationelongationfactorEFTu/EF1A,domain2,IPR004540:TranslationelongationfactorEFG/EF2,IPR005225:SmallGTP-bindingproteindomain,IPR005517:TranslationelongationfactorEFG/EF2,domainIV,IPR014721:RibosomalproteinS5domain2-typefold,	GO:0005622~intracellular,GO:0005623~cell,GO:0044464~cellpart,	NA	953044,	NA	GO:0006412~translation,GO:0006414~translationalelongation,GO:0008152~metabolicprocess,GO:0009058~biosyntheticprocess,GO:0009059~macromoleculebiosyntheticprocess,GO:0009987~cellularprocess,GO:0010467~geneexpression,GO:0019538~proteinmetabolicprocess,GO:0043170~macromoleculemetabolicprocess,GO:0043283~biopolymermetabolicprocess,GO:0043284~biopolymerbiosyntheticprocess,GO:0044237~cellularmetabolicpr…	fus,	\fus,fusA,fusB,fusB;fus;sll1098,sll1098,\\\\\""	EF-G2,ElongationfactorG2,ElongationfactorG2(EF-G2),	GO:0000166~nucleotidebinding,GO:0003676~nucleicacidbinding,GO:0003746~translationelongationfactoractivity,GO:0003824~catalyticactivity,GO:0003924~GTPaseactivity,GO:0005488~binding,GO:0005525~GTPbinding,GO:0008135~translationfactoractivity,nucleicacidbinding,GO:0016462~pyrophosphataseactivity,GO:0016787~hydrolaseactivity,GO:0016817~hydrolaseactivity,actingonacidanhydrides,GO:0016818~hydrolaseactiv…	NA	PIRSF003013:translationelongationfactorG,	P74015SYNY3,	P74228	sll1098	elongation factor EF-G	M	Translation	M4	Protein modification and translation factors	CUST_1339_PI423872883	chromosome	1916655	1916704	50	+	-0.808422	-2.03488	-0.957002
slr1319-int1	2403	2532	30	67	0	CUST_7_PI423872883	slr1319-int1	GTAGTAAGGATCTCCGGACCAAGATTTAACTGCCCCCACCGGGGTG	slr1319	int	\Iron(III)dicitratetransportsystempermeaseprotein;FecB\\\\\""	slr1319-int1	fecB(slr1319)	Synechocystissp.(strainPCC6803)	315	P72593	slr1319	1148:Synechocystissp.pcc6803	syn02010:ABCtransporters-General,syn02011:ABCtransporters-Organism-specific,	Irontransport,	IPR002491:Periplasmicbindingprotein,	NA	NA	952022,	NA	GO:0000041~transitionmetaliontransport,GO:0006810~transport,GO:0006811~iontransport,GO:0006812~cationtransport,GO:0006826~ironiontransport,GO:0015674~di-,tri-valentinorganiccationtransport,GO:0030001~metaliontransport,GO:0051179~localization,GO:0051234~establishmentoflocalization,	fecB,	\FECB,fecB;slr1319,slr1319,\\\\\""	\Iron(III)dicitratetransportsystempermeaseprotein;FecB,Iron(III)dicitratetransportsystempermeaseprotein;FecB,\\\\\""	GO:0005215~transporteractivity,GO:0005381~ironiontransmembranetransporteractivity,GO:0008324~cationtransmembranetransporteractivity,GO:0015075~iontransmembranetransporteractivity,GO:0015082~di-,tri-valentinorganiccationtransmembranetransporteractivity,GO:0022857~transmembranetransporteractivity,GO:0022890~inorganiccationtransmembranetransporteractivity,GO:0022891~substrate-specifictransmembranetr…	NA	PIRSF002754:ferrichrome-irontransportproteinFecB,	P74015SYNY3,	P72593	slr1319	iron(III) dicitrate transport system substrate-binding protein	N	Transport and binding proteins	NA	NA	CUST_7_PI423872883	chromosome	16955	17000	46	-	-0.186463	-0.0887325	-0.0726947
slr0354-5'UTR	16090	17172	203	2	0	CUST_11936_PI424014020	slr0354-5'UTR	ATTGATAAAGTTGAAACGCAGTCTCCCTGCCAGTTCCGCCAAAAGCTGGATATTATG	slr0354	5'UTR	ABCtransporter	slr0354-5'UTR	slr0354	Synechocystissp.(strainPCC6803)	210	Q55649	slr0354	1148:Synechocystissp.pcc6803	syn02010:ABCtransporters-General,	ATP,P-loop,atp-binding,nucleotidebinding,nucleotide-binding,	IPR003439:ABCtransporterrelated,IPR003593:AAA+ATPase,core,	GO:0005623~cell,GO:0016020~membrane,GO:0044464~cellpart,	SM00382:AAA,	952682,	NA	NA	slr0354,	slr0354,	ABCtransporter,	GO:0000166~nucleotidebinding,GO:0003824~catalyticactivity,GO:0005488~binding,GO:0005524~ATPbinding,GO:0016462~pyrophosphataseactivity,GO:0016787~hydrolaseactivity,GO:0016817~hydrolaseactivity,actingonacidanhydrides,GO:0016818~hydrolaseactivity,actingonacidanhydrides,inphosphorus-containinganhydrides,GO:0016887~ATPaseactivity,GO:0017076~purinenucleotidebinding,GO:0017111~nucleoside-triphosphatasea…	Inorganiciontransportandmetabolism,	PIRSF002763:short-chainATP-bindingcassetteproteins,	P74015SYNY3,	Q55649	slr0354	ATP-binding protein of ABC transporter	N	Transport and binding proteins	NA	NA	CUST_11936_PI424014020	chromosome	2447434	2447490	57	-	-1.22901	-0.702446	0.340609
slr2018-2-0-x	7878	8361	99	31	0	CUST_574_PI423872883	slr2018-2-0-x	CAACCAACACAAATCCGTAGGGACTAGCATTGGTGTTGGGGTTTGGGGTAG	slr2018	2	Slr2018protein	slr2018-2-0-x	slr2018	Synechocystissp.(strainPCC6803)	799	P73238	slr2018	1148:Synechocystissp.pcc6803	NA	completeproteome,	NA	NA	NA	953888,	NA	NA	slr2018,	slr2018,	Slr2018protein,	NA	NA	PIRSF020942:PIRSF020942,	P74015SYNY3,	P73238	slr2018	unknown protein	Z	Unknown	NA	NA	CUST_574_PI423872883	chromosome	760633	760683	51	-	-0.550989	-1.2313	-0.689988
slr0906-int2	9004	9565	113	45	0	CUST_1977_PI423872883	slr0906-int2	CTTTATACAAGCGCTCAGGGGGCCGTACCGTAAGGTGGAAAAGACCG	slr0906	int	PhotosystemIICP47chlorophyllapoprotein(ProteinCP-47)	slr0906-int2	psbB(slr0906)	Synechocystissp.(strainPCC6803)	507	P05429	slr0906	1148:Synechocystissp.pcc6803	syn00195:Photosynthesis,	Chlorophyll,Photosynthesis,chromophore,membrane,membraneprotein,photosystemii,thylakoid,transmembrane,	IPR000932:Photosystemantennaprotein-like,	GO:0005622~intracellular,GO:0005623~cell,GO:0005737~cytoplasm,GO:0005886~plasmamembrane,GO:0009521~photosystem,GO:0009523~photosystemII,GO:0009536~plastid,GO:0009579~thylakoid,GO:0016020~membrane,GO:0016021~integraltomembrane,GO:0016023~cytoplasmicmembrane-boundvesicle,GO:0030075~plasmamembrane-derivedthylakoid,GO:0030096~plasmamembrane-derivedthylakoidphotosystemII,GO:0031224~intrinsictomembrane…	NA	954481,	NA	GO:0006091~generationofprecursormetabolitesandenergy,GO:0006118~electrontransport,GO:0006464~proteinmodificationprocess,GO:0008152~metabolicprocess,GO:0009767~photosyntheticelectrontransport,GO:0009987~cellularprocess,GO:0015979~photosynthesis,GO:0018298~protein-chromophorelinkage,GO:0019538~proteinmetabolicprocess,GO:0019684~photosynthesis,lightreaction,GO:0043170~macromoleculemetabolicprocess,G…	psbB,	\psbB,psbB;slr0906,slr0906,\\\\\""	CP-47protein,PhotosystemIIP680chlorophyllAapoprotein,PhotosystemIIP680chlorophyllAapoprotein(CP-47protein),	GO:0005488~binding,GO:0016168~chlorophyllbinding,GO:0046906~tetrapyrrolebinding,	NA	PIRSF002917:photosystemIIchlorophylla-bindingproteinPsbB,	P74015SYNY3,	P05429	slr0906	photosystem II core light harvesting protein	H	Photosynthesis and respiration	H7	Photosystem II	CUST_1977_PI423872883	chromosome	2780145	2780191	47	-	0.421164	-2.40768	-0.1021
sll0258-int1	29576	31615	372	80	0	CUST_1489_PI423872883	sll0258-int1	GTTCATCTAATTTGGGAGCAATGAGGGTGTAACCAGCCACATCAAAGATGTCGTCTT	sll0258	int	Cytochromec-550(Cytochromec550)(Low-potentialcytochromec)(Cytochromec549)	sll0258-int1	psbV(petK)(sll0258)	Synechocystissp.(strainPCC6803)	160	Q55013	sll0258	1148:Synechocystissp.pcc6803	syn00195:Photosynthesis,	3d-structure,Directproteinsequencing,Photosynthesis,chromoprotein,electrontransfer,electrontransport,heme,iron,membrane,metal-binding,metalloprotein,photosystemii,signal,thylakoid,transport,	IPR003088:Cytochromec,classI,IPR003218:Cytochromec-550-like,IPR009056:Cytochromec,monohaem,	GO:0005622~intracellular,GO:0005623~cell,GO:0005737~cytoplasm,GO:0005886~plasmamembrane,GO:0009521~photosystem,GO:0009523~photosystemII,GO:0009536~plastid,GO:0009579~thylakoid,GO:0016020~membrane,GO:0016023~cytoplasmicmembrane-boundvesicle,GO:0030075~plasmamembrane-derivedthylakoid,GO:0030096~plasmamembrane-derivedthylakoidphotosystemII,GO:0031410~cytoplasmicvesicle,GO:0031982~vesicle,GO:0031988~…	NA	954270,	NA	GO:0006091~generationofprecursormetabolitesandenergy,GO:0006118~electrontransport,GO:0006810~transport,GO:0008152~metabolicprocess,GO:0015979~photosynthesis,GO:0051179~localization,GO:0051234~establishmentoflocalization,	psbV,	\petK,psbV,psbV;petK;sll0258,sll0258,\\\\\""	Cytochromec-550precursor,Cytochromec-550precursor(Cytochromec550)(Low-potentialcytochromec)(Cytochromec549),Cytochromec549,Cytochromec550,Low-potentialcytochromec,	GO:0003824~catalyticactivity,GO:0005488~binding,GO:0005506~ironionbinding,GO:0009055~electroncarrieractivity,GO:0016491~oxidoreductaseactivity,GO:0020037~hemebinding,GO:0043167~ionbinding,GO:0043169~cationbinding,GO:0046872~metalionbinding,GO:0046906~tetrapyrrolebinding,GO:0046914~transitionmetalionbinding,	NA	PIRSF005890:cytochromec550,	P74015SYNY3,	Q55013	sll0258	cytochrome c550	H	Photosynthesis and respiration	H7	Photosystem II	CUST_1489_PI423872883	chromosome	2131642	2131698	57	+	-0.368931	-3.04563	-0.894407
sll1677-int3	1229	1282	16	7	0	CUST_145_PI423872883	sll1677-int3	CTTCAATTTTGCCCGTCACCGTCCCGGCTATCACCGATAGCAAAATAATTGCAAACCAAA	sll1677	int	SporematurationproteinB	sll1677-int3	sll1677	Synechocystissp.(strainPCC6803)	217	P72784	sll1677	1148:Synechocystissp.pcc6803	NA	completeproteome,	IPR001226:Flavodoxin,N-terminal,IPR011642:Nucleosiderecognition,	NA	NA	953418,	NA	NA	sll1677,	sll1677,	SporematurationproteinB,	GO:0001882~nucleosidebinding,GO:0005488~binding,	NA	PIRSF005941:sporematurationprotein,SpmAtype,	P74015SYNY3,	P72784	sll1677	similar to spore maturation protein B	O	Other categories	O1	Adaptations and atypical conditions	CUST_145_PI423872883	chromosome	245322	245381	60	+	0.842125	0.0324057	0.933591
slr0844-int1	4586	4858	58	13	0	CUST_2043_PI423872883	slr0844-int1	TAGCCCCTTTTTGGGGGGAGACAATGCTAATTAACTATGCCAATTAACTAGTTCTCCCAA	slr0844	int	NAD(P)H-quinoneoxidoreductasechain5(EC1.6.5.-)(NAD(P)HdehydrogenaseI,chain5)(NDH-1,chain5)	slr0844-int1	ndhF(slr0844)	Synechocystissp.(strainPCC6803)	681	Q55429	slr0844	1148:Synechocystissp.pcc6803	syn00190:Oxidativephosphorylation,	NAD,membrane,membrane-associatedcomplex,nadp,oxidoreductase,plastoquinone,quinone,transmembrane,	IPR001516:NADH-Ubiquinoneoxidoreductase(complexI),chain5/L,N-terminal,IPR001750:NADH/Ubiquinone/plastoquinone(complexI),IPR003916:NADH-ubiquinoneoxidoreductase,chain5,IPR003945:NADH-plastoquinoneoxidoreductase,chain5,	GO:0005622~intracellular,GO:0005623~cell,GO:0009521~photosystem,GO:0009523~photosystemII,GO:0009579~thylakoid,GO:0016020~membrane,GO:0016021~integraltomembrane,GO:0031224~intrinsictomembrane,GO:0032991~macromolecularcomplex,GO:0043226~organelle,GO:0043227~membrane-boundorganelle,GO:0043229~intracellularorganelle,GO:0043231~intracellularmembrane-boundorganelle,GO:0043234~proteincomplex,GO:0044422~…	NA	952363,	1.6.5.-,	GO:0006091~generationofprecursormetabolitesandenergy,GO:0006118~electrontransport,GO:0006119~oxidativephosphorylation,GO:0006793~phosphorusmetabolicprocess,GO:0006796~phosphatemetabolicprocess,GO:0008152~metabolicprocess,GO:0009987~cellularprocess,GO:0016310~phosphorylation,GO:0042773~ATPsynthesiscoupledelectrontransport,GO:0044237~cellularmetabolicprocess,	ndhF,	\ndhF,ndhF;slr0844,slr0844,\\\\\""	NAD(P)HdehydrogenaseI,chain5,NAD(P)H-quinoneoxidoreductasechain5,NAD(P)H-quinoneoxidoreductasechain5(EC1.6.5.-)(NAD(P)HdehydrogenaseI,chain5)(NDH-1,chain5),NDH-1,chain5,	GO:0003824~catalyticactivity,GO:0003954~NADHdehydrogenaseactivity,GO:0005488~binding,GO:0008137~NADHdehydrogenase(ubiquinone)activity,GO:0009055~electroncarrieractivity,GO:0016491~oxidoreductaseactivity,GO:0016651~oxidoreductaseactivity,actingonNADHorNADPH,GO:0016655~oxidoreductaseactivity,actingonNADHorNADPH,quinoneorsimilarcompoundasacceptor,GO:0048037~cofactorbinding,GO:0048038~quinonebinding,…	NA	PIRSF000228:NADHdehydrogenase(ubiquinone)chain5,	P74015SYNY3,	Q55429	slr0844	NADH dehydrogenase subunit 5	H	Photosynthesis and respiration	H5	NADH dehydrogenase	CUST_2043_PI423872883	chromosome	2859921	2859980	60	-	-0.518524	-1.16168	-0.277102
slr0012-int1	6974	7396	88	1	0	CUST_1758_PI423872883	slr0012-int1	GTAACTTAGTAACGGCCTTGGTTTTGGTTGGGTTTGTGGACAATAAAGCTTACAGTCTGG	slr0012	int	Ribulosebisphosphatecarboxylasesmallchain(RuBisCOsmallsubunit)(EC4.1.1.39)	slr0012-int1	cbbS(rbcS)(slr0012)	Synechocystissp.(strainPCC6803)	113	P54206	slr0012	1148:Synechocystissp.pcc6803	syn00630:Glyoxylateanddicarboxylatemetabolism,syn00710:Carbonfixation,	Photosynthesis,calvincycle,carbondioxidefixation,carbon-carbonlyase,carboxy-lyase,lyase,monooxygenase,oxidoreductase,	IPR000894:Ribulosebisphosphatecarboxylase,smallchain,	GO:0005622~intracellular,GO:0005623~cell,GO:0005737~cytoplasm,GO:0009507~chloroplast,GO:0009532~plastidstroma,GO:0009536~plastid,GO:0009570~chloroplaststroma,GO:0009573~chloroplastribulosebisphosphatecarboxylasecomplex,GO:0032991~macromolecularcomplex,GO:0043226~organelle,GO:0043227~membrane-boundorganelle,GO:0043229~intracellularorganelle,GO:0043231~intracellularmembrane-boundorganelle,GO:004323…	NA	952633,	4.1.1.39,	GO:0005975~carbohydratemetabolicprocess,GO:0008152~metabolicprocess,GO:0009058~biosyntheticprocess,GO:0009059~macromoleculebiosyntheticprocess,GO:0015977~carbonutilizationbyfixationofcarbondioxide,GO:0015979~photosynthesis,GO:0016051~carbohydratebiosyntheticprocess,GO:0019253~reductivepentose-phosphatecycle,GO:0019685~photosynthesis,darkreaction,GO:0043170~macromoleculemetabolicprocess,GO:0044238…	rbcS,	\cbbS,cbbS;rbcS;slr0012,rbcS,slr0012,\\\\\""	Ribulosebisphosphatecarboxylasesmallchain,Ribulosebisphosphatecarboxylasesmallchain(EC4.1.1.39)(RuBisCOsmallsubunit),RuBisCOsmallsubunit,	GO:0003824~catalyticactivity,GO:0004497~monooxygenaseactivity,GO:0016491~oxidoreductaseactivity,GO:0016829~lyaseactivity,GO:0016830~carbon-carbonlyaseactivity,GO:0016831~carboxy-lyaseactivity,GO:0016984~ribulose-bisphosphatecarboxylaseactivity,	NA	PIRSF001350:ribulose-bisphosphatecarboxylasesmallchain,	P74015SYNY3,	P54206	slr0012	ribulose bisphosphate carboxylase small subunit	H	Photosynthesis and respiration	H2	CO2 fixation	CUST_1758_PI423872883	chromosome	2480764	2480823	60	-	-0.446475	-3.19525	-0.788614
sml0011	727	753	9	73	0	CUST_3951_PI424014020	sml0011	ACAATGAGCAAGGCCGGGGGCTGAATTTCGTTAGCTTGGATGTAGC	sml0011		NA	sml0011	NA	NA	NA	NA	sml0011	NA	NA	NA	NA	NA	NA	NA	NA	NA	NA	NA	NA	NA	NA	NA	P74015SYNY3,	NA	sml0011	hypothetical protein	P	Hypothetical	NA	NA	CUST_3951_PI424014020	chromosome	811082	811127	46	+	0.113806	-0.985604	-0.983998
NC-895	26521	28338	334	33	0	CUST_12857_PI424014020	NC-895	AAGAATCCCCGAAAAGCTTATCAGGGAAGCCTCGAGGACAAAAAATGAATTT	NC	895	NA	NC-895	NA	NA	NA	NA	NA	NA	NA	NA	NA	NA	NA	NA	NA	NA	NA	NA	NA	NA	NA	NA	P74015SYNY3,	NA	NA	NA	NA	NA	NA	NA	CUST_12857_PI424014020	chromosome	2632042	2632093	52	+	-0.752297	-0.508201	0.4356
smr0005-int1	1242	1297	16	22	0	CUST_334_PI423872883	smr0005-int1	CTAAGGATCGGATTACACGGCCGACGTTGGTTTACTTATAAAGTTCCGTGGAGAGAC	smr0005	int	NA	smr0005-int1	NA	NA	NA	NA	smr0005	NA	NA	NA	NA	NA	NA	NA	NA	NA	NA	NA	NA	NA	NA	NA	P74015SYNY3,	NA	smr0005	photosystem I subunit XII	H	Photosynthesis and respiration	H6	Photosystem I	CUST_334_PI423872883	chromosome	467271	467327	57	-	0.809129	-3.4009	0.729329
sll0354	5358	5675	67	65	0	CUST_10608_PI424014020	sll0354	CAGATGGGACAACAGACCAATGGGCCCAGCGAATAAACATAAAATGAGGGAATGTAC	sll0354		Sll0354protein	sll0354	sll0354	Synechocystissp.(strainPCC6803)	154	P74437	sll0354	1148:Synechocystissp.pcc6803	NA	completeproteome,	NA	NA	NA	953132,	NA	NA	sll0354,	sll0354,	Sll0354protein,	NA	NA	NA	P74015SYNY3,	P74437	sll0354	hypothetical protein	P	Hypothetical	NA	NA	CUST_10608_PI424014020	chromosome	2156575	2156631	57	+	-0.174026	-0.502796	-0.25787
sll1327-int3	9587	10188	120	73	0	CUST_95_PI423872883	sll1327-int3	CAATAACTGGTTGGTGTTGTACAGGGGCAACAGCGCTTCCAGAATTTGCACTGGATC	sll1327	int	ATPsynthasegammachain(ATPsynthaseF1sectorgammasubunit)(F-ATPasegammasubunit)	sll1327-int3	atpG(atpC)(sll1327)	Synechocystissp.(strainPCC6803)	314	P17253	sll1327	1148:Synechocystissp.pcc6803	syn00190:Oxidativephosphorylation,syn00195:Photosynthesis,	ATPsynthesis,cf(1),hydrogeniontransport,hydrolase,iontransport,transport,	IPR000131:ATPase,F1complex,gammasubunit,	GO:0005622~intracellular,GO:0005623~cell,GO:0005886~plasmamembrane,GO:0016020~membrane,GO:0016469~proton-transportingtwo-sectorATPasecomplex,GO:0032991~macromolecularcomplex,GO:0033178~proton-transportingtwo-sectorATPasecomplex,catalyticdomain,GO:0043234~proteincomplex,GO:0044424~intracellularpart,GO:0044425~membranepart,GO:0044459~plasmamembranepart,GO:0044464~cellpart,GO:0045259~proton-transpor…	NA	953353,	3.6.3.14,	GO:0006091~generationofprecursormetabolitesandenergy,GO:0006119~oxidativephosphorylation,GO:0006139~nucleobase,nucleoside,nucleotideandnucleicacidmetabolicprocess,GO:0006163~purinenucleotidemetabolicprocess,GO:0006164~purinenucleotidebiosyntheticprocess,GO:0006732~coenzymemetabolicprocess,GO:0006753~nucleosidephosphatemetabolicprocess,GO:0006754~ATPbiosyntheticprocess,GO:0006793~phosphorusmetabol…	atpC,	\atpC,atpG,atpG;atpC;sll1327,sll1327,\\\\\""	ATPsynthaseF1sectorgammasubunit,ATPsynthasegammachain,ATPsynthasegammachain(EC3.6.3.14)(ATPsynthaseF1sectorgammasubunit),	GO:0000166~nucleotidebinding,GO:0003824~catalyticactivity,GO:0005215~transporteractivity,GO:0005488~binding,GO:0005524~ATPbinding,GO:0008324~cationtransmembranetransporteractivity,GO:0015075~iontransmembranetransporteractivity,GO:0015077~monovalentinorganiccationtransmembranetransporteractivity,GO:0015078~hydrogeniontransmembranetransporteractivity,GO:0015399~primaryactivetransmembranetransporter…	NA	PIRSF001280:H(+)-transportingATPsynthasegammachain,	P74015SYNY3,	P17253	sll1327	ATP synthase gamma chain	H	Photosynthesis and respiration	H1	ATP synthase	CUST_95_PI423872883	chromosome	172116	172172	57	+	-0.214124	-2.99337	-0.914393
kaiA-as2-0-x	27716	29621	349	41	0	CUST_16605_PI424014020	kaiA-as2-0-x	CCAAGGAGCACTCAGATTGTGTTAACGTTCAGGGGAGTTGCTTAACACAATTTTCCAATT	kaiA	as	NA	kaiA-as2-0-x	NA	NA	NA	NA	NA	NA	NA	NA	NA	NA	NA	NA	NA	NA	NA	NA	NA	NA	NA	NA	P74015SYNY3,	NA	NA	NA	NA	NA	NA	NA	CUST_16605_PI424014020	chromosome	3433206	3433265	60	+	0.0699719	0.720565	0.149596
slr0359-as8	5493	5814	69	34	0	CUST_11457_PI424014020	slr0359-as8	CTAGTGAGCAACGCTTGGAGGGAATTTTGGGCTCCATTCAGGATGTGGTTTG	slr0359	as	Slr0359protein	slr0359-as8	slr0359	Synechocystissp.(strainPCC6803)	1244	Q55576	slr0359	1148:Synechocystissp.pcc6803	NA	completeproteome,	IPR000014:PAS,IPR000160:GGDEF,IPR000700:PAS-associated,C-terminal,IPR001610:PACmotif,IPR001633:EAL,IPR003018:GAF,IPR013655:PASfold-3,IPR013767:PASfold,	NA	SM00052:DUF2,SM00065:GAF,SM00086:PAC,SM00091:PAS,SM00267:DUF1,	952715,	NA	GO:0000160~two-componentsignaltransductionsystem(phosphorelay),GO:0006139~nucleobase,nucleoside,nucleotideandnucleicacidmetabolicprocess,GO:0006350~transcription,GO:0006351~transcription,DNA-dependent,GO:0006355~regulationoftranscription,DNA-dependent,GO:0007154~cellcommunication,GO:0007165~signaltransduction,GO:0008152~metabolicprocess,GO:0009987~cellularprocess,GO:0010467~geneexpression,GO:0010…	slr0359,	slr0359,	Slr0359protein,	GO:0000155~two-componentsensoractivity,GO:0003824~catalyticactivity,GO:0004672~proteinkinaseactivity,GO:0004673~proteinhistidinekinaseactivity,GO:0004871~signaltransduceractivity,GO:0016301~kinaseactivity,GO:0016740~transferaseactivity,GO:0016772~transferaseactivity,transferringphosphorus-containinggroups,GO:0016773~phosphotransferaseactivity,alcoholgroupasacceptor,GO:0016775~phosphotransferaseac…	NA	NA	P74015SYNY3,	Q55576	slr0359	hypothetical protein	P	Hypothetical	NA	NA	CUST_11457_PI424014020	chromosome	2342315	2342366	52	+	-0.361282	-3.52104	-0.843626
NC-250	3778	3997	48	2	0	CUST_13232_PI424014020	NC-250	GATAATTGTGCCCCCAAGACCCTGGGGAAAGCTGGGAAAGTCATTATGCTGAG	NC	250	NA	ncr1390	NA	NA	NA	NA	NA	NA	NA	NA	NA	NA	NA	NA	NA	NA	NA	NA	NA	NA	NA	NA	P74015SYNY3,	NA	NA	NA	NA	NA	NA	NA	CUST_13232_PI424014020	chromosome	2707737	2707789	53	-	-0.274376	-1.27906	-0.529176
NC-262	8071	8564	101	64	0	CUST_11843_PI424014020	NC-262	AAAAAAATTCCTTTGCAAACAAAATAAGCTGACAAAGGAATTTATGTGGTAATGATAT	NC	262	NA	NC-262	NA	NA	NA	NA	NA	NA	NA	NA	NA	NA	NA	NA	NA	NA	NA	NA	NA	NA	NA	NA	P74015SYNY3,	NA	NA	NA	NA	NA	NA	NA	CUST_11843_PI424014020	chromosome	2429432	2429489	58	-	-1.28186	-0.980725	-0.12417
sll1325-int1	1873	1964	24	9	0	CUST_97_PI423872883	sll1325-int1	ACAATGCCACCGAGGATGTCGCCGTCTACTTTGGTTTCTAGTTCCACC	sll1325	int	ATPsynthasesubunitdelta(ATPsynthaseF(1)sectorsubunitdelta)(F-typeATPasesubunitdelta)(F-ATPasesubunitdelta)	sll1325-int1	atpH(atpD)(sll1325)	Synechocystissp.(strainPCC6803)	185	P27180	sll1325	1148:Synechocystissp.pcc6803	syn00190:Oxidativephosphorylation,syn00195:Photosynthesis,	ATPbiosynthesis,ATPsynthesis,cf(1),hydrogeniontransport,hydrolase,iontransport,membrane-associatedcomplex,transport,	IPR000711:ATPase,F1complex,OSCP/deltasubunit,	GO:0005622~intracellular,GO:0005623~cell,GO:0005886~plasmamembrane,GO:0016020~membrane,GO:0016469~proton-transportingtwo-sectorATPasecomplex,GO:0032991~macromolecularcomplex,GO:0033178~proton-transportingtwo-sectorATPasecomplex,catalyticdomain,GO:0043234~proteincomplex,GO:0044424~intracellularpart,GO:0044425~membranepart,GO:0044459~plasmamembranepart,GO:0044464~cellpart,GO:0045259~proton-transpor…	NA	953355,	3.6.3.14,	GO:0006091~generationofprecursormetabolitesandenergy,GO:0006119~oxidativephosphorylation,GO:0006139~nucleobase,nucleoside,nucleotideandnucleicacidmetabolicprocess,GO:0006163~purinenucleotidemetabolicprocess,GO:0006164~purinenucleotidebiosyntheticprocess,GO:0006732~coenzymemetabolicprocess,GO:0006753~nucleosidephosphatemetabolicprocess,GO:0006754~ATPbiosyntheticprocess,GO:0006793~phosphorusmetabol…	atpD,	\AtpH,atpD,atpH;atpD;sll1325,sll1325,\\\\\""	ATPsynthasedeltachain,ATPsynthasedeltachain(EC3.6.3.14),	GO:0003824~catalyticactivity,GO:0005215~transporteractivity,GO:0005488~binding,GO:0008324~cationtransmembranetransporteractivity,GO:0015075~iontransmembranetransporteractivity,GO:0015077~monovalentinorganiccationtransmembranetransporteractivity,GO:0015078~hydrogeniontransmembranetransporteractivity,GO:0015399~primaryactivetransmembranetransporteractivity,GO:0015405~P-P-bond-hydrolysis-driventrans…	NA	PIRSF001276:H(+)-transportingATPsynthasedeltachain,	P74015SYNY3,	P27180	sll1325	ATP synthase delta chain of CF(1)	H	Photosynthesis and respiration	H1	ATP synthase	CUST_97_PI423872883	chromosome	174671	174718	48	+	0.15066	-3.12714	-0.715822
slr1227-int2	11066	11773	139	43	0	CUST_772_PI423872883	slr1227-int2	CATTTTCAATGCGGACATTTTGATAGCCAAAACCCGCTGACAAACGCCAATCC	slr1227	int	Chloroplastimport-associatedchannelIAP75	slr1227-int2	IAP75(slr1227)	Synechocystissp.(strainPCC6803)	861	P73472	slr1227	1148:Synechocystissp.pcc6803	NA	completeproteome,	IPR000184:Bacterialsurfaceantigen(D15),IPR005689:Chloroplastenvelopeproteintranslocase,IAP75,IPR010827:Surfaceantigenvariablenumber,	GO:0005622~intracellular,GO:0005623~cell,GO:0005737~cytoplasm,GO:0009507~chloroplast,GO:0009526~plastidenvelope,GO:0009527~plastidoutermembrane,GO:0009536~plastid,GO:0009707~chloroplastoutermembrane,GO:0009941~chloroplastenvelope,GO:0016020~membrane,GO:0019867~outermembrane,GO:0031090~organellemembrane,GO:0031967~organelleenvelope,GO:0031968~organelleoutermembrane,GO:0031969~chloroplastmembrane,G…	NA	954135,	NA	GO:0006810~transport,GO:0006886~intracellularproteintransport,GO:0008104~proteinlocalization,GO:0009987~cellularprocess,GO:0015031~proteintransport,GO:0016043~cellularcomponentorganizationandbiogenesis,GO:0033036~macromoleculelocalization,GO:0045184~establishmentofproteinlocalization,GO:0046907~intracellulartransport,GO:0051179~localization,GO:0051234~establishmentoflocalization,GO:0051641~cellul…	IAP75,	\IAP75,IAP75;slr1227,slr1227,\\\\\""	Chloroplastimport-associatedchannelIAP75,	GO:0005215~transporteractivity,GO:0005488~binding,GO:0005515~proteinbinding,GO:0008320~proteintransmembranetransporteractivity,GO:0008565~proteintransporteractivity,GO:0015399~primaryactivetransmembranetransporteractivity,GO:0015405~P-P-bond-hydrolysis-driventransmembranetransporteractivity,GO:0015450~P-P-bond-hydrolysis-drivenproteintransmembranetransporteractivity,GO:0022804~activetransmembrane…	NA	NA	P74015SYNY3,	P73472	slr1227	chloroplastic outer envelope membrane protein homolog	C	Cell envelope	C1	Membranes	CUST_772_PI423872883	chromosome	1033046	1033098	53	-	-0.196155	-1.37529	0.0963988
sll0928-as3	6792	7197	85	57	0	CUST_1631_PI424014020	sll0928-as3	AAAAAGTACACTGCCTCAGGATGAGAGGGTATTTAGCCTGGGGCAGTATGGG	sll0928	as	Allophycocyanin-B	sll0928-as3	apcD(sll0928)	Synechocystissp.(strainPCC6803)	161	P72870	sll0928	1148:Synechocystissp.pcc6803	syn00196:Photosynthesis-antennaproteins,	Photosynthesis,bilepigment,chromophore,chromoprotein,electrontransport,membrane,phycobilisome,phycocyanobilin,thylakoid,transport,	IPR001659:Phycobilisomealpha,betaandanchorchains,IPR012128:Phycobilisomealphaandbetachains,	GO:0005622~intracellular,GO:0005623~cell,GO:0005737~cytoplasm,GO:0005886~plasmamembrane,GO:0009503~thylakoidlight-harvestingcomplex,GO:0009507~chloroplast,GO:0009534~chloroplastthylakoid,GO:0009535~chloroplastthylakoidmembrane,GO:0009536~plastid,GO:0009579~thylakoid,GO:0009842~cyanelle,GO:0009843~cyanellethylakoid,GO:0016020~membrane,GO:0016023~cytoplasmicmembrane-boundvesicle,GO:0030075~plasmame…	NA	953505,	NA	GO:0006091~generationofprecursormetabolitesandenergy,GO:0006118~electrontransport,GO:0008152~metabolicprocess,GO:0009765~photosynthesis,lightharvesting,GO:0015979~photosynthesis,GO:0019684~photosynthesis,lightreaction,	apcD,	\apcD,apcD;sll0928,sll0928,\\\\\""	Allophycocyanin-B,	NA	NA	PIRSF000081:phycocyanin,	P74015SYNY3,	P72870	sll0928	allophycocyanin-B	H	Photosynthesis and respiration	H8	Phycobilisome	CUST_1631_PI424014020	chromosome	339673	339724	52	-	-0.427535	-0.345133	0.309394
sll0414-as1	13038	13894	164	39	0	CUST_12370_PI424014020	sll0414-as1	ATCAAGGGGCCAAGCAGGAACAGTTGACCCCAAAGCAAATTGAGTTGG	sll0414	as	Sll0414protein	sll0414-as1	sll0414	Synechocystissp.(strainPCC6803)	286	Q55112	sll0414	1148:Synechocystissp.pcc6803	NA	completeproteome,	IPR001646:Pentapeptiderepeat,	NA	NA	953217,	NA	NA	sll0414,	sll0414,	Sll0414protein,	NA	NA	NA	P74015SYNY3,	Q55112	sll0414	hypothetical protein	P	Hypothetical	NA	NA	CUST_12370_PI424014020	chromosome	2541965	2542012	48	-	-1.11397	-1.32329	-1.07435
slr1835-int5	1414	1480	18	35	0	CUST_711_PI423872883	slr1835-int5	GACACCGTAGGGGTTGTAACCATTGATTAACTGAGCAGAGTTCGCCCAGAGGTAATC	slr1835	int	PhotosystemIP700chlorophyllaapoproteinA2(PsaB)	slr1835-int5	psaB(slr1835)	Synechocystissp.(strainPCC6803)	731	P29255	slr1835	1148:Synechocystissp.pcc6803	syn00195:Photosynthesis,	4Fe-4S,Chlorophyll,Directproteinsequencing,Photosynthesis,PhotosystemI,chromophore,electrontransport,iron,iron-sulfur,magnesium,membrane,metal-binding,thylakoid,transmembrane,transport,	IPR001280:PhotosystemIpsaAandpsaB,IPR006244:PhotosystemIpsaB,	GO:0005622~intracellular,GO:0005623~cell,GO:0005737~cytoplasm,GO:0005886~plasmamembrane,GO:0009521~photosystem,GO:0009522~photosystemI,GO:0009536~plastid,GO:0009579~thylakoid,GO:0016020~membrane,GO:0016023~cytoplasmicmembrane-boundvesicle,GO:0030075~plasmamembrane-derivedthylakoid,GO:0030094~plasmamembrane-derivedphotosystemI,GO:0031410~cytoplasmicvesicle,GO:0031982~vesicle,GO:0031988~membrane-bo…	NA	954061,	NA	GO:0008152~metabolicprocess,GO:0015979~photosynthesis,	psaB,	psaB,slr1835,	PhotosystemIP700chlorophyllaapoproteinA2,PsaB,	NA	NA	NA	P74015SYNY3,	P29255	slr1835	P700 apoprotein subunit Ib	H	Photosynthesis and respiration	H6	Photosystem I	CUST_711_PI423872883	chromosome	946041	946097	57	-	0.728124	-2.86323	0.112125
NC-880	3046	3218	38	73	0	CUST_9887_PI424014020	NC-880	CGAATCACAACACGGTGAAACTTGCCCCTGCCATCCTCTTGTCTGACTTT	NC	880	NA	NC-880	NA	NA	NA	NA	NA	NA	NA	NA	NA	NA	NA	NA	NA	NA	NA	NA	NA	NA	NA	NA	P74015SYNY3,	NA	NA	NA	NA	NA	NA	NA	CUST_9887_PI424014020	chromosome	2008800	2008849	50	+	-0.799714	-0.844794	0.184021
sll0575-5'UTR	12780	13618	161	18	0	CUST_17097_PI424014020	sll0575-5'UTR	AAATTAGCTTTACAACAGATCCATGAAATTCTTTTGCCAGGAGCGAAAGCACAACCAACC	sll0575	5'UTR	ATP-bindingprotein	sll0575-5'UTR	rfbB(sll0575)	Synechocystissp.(strainPCC6803)	254	P74730	sll0575	1148:Synechocystissp.pcc6803	NA	ATP,P-loop,atp-binding,nucleotidebinding,nucleotide-binding,	IPR003439:ABCtransporterrelated,IPR003593:AAA+ATPase,core,	GO:0005623~cell,GO:0016020~membrane,GO:0044464~cellpart,	SM00382:AAA,	951886,	NA	NA	rfbB,	\rfbB,rfbB;sll0575,sll0575,\\\\\""	ATP-bindingprotein,	GO:0000166~nucleotidebinding,GO:0003824~catalyticactivity,GO:0005488~binding,GO:0005524~ATPbinding,GO:0016462~pyrophosphataseactivity,GO:0016787~hydrolaseactivity,GO:0016817~hydrolaseactivity,actingonacidanhydrides,GO:0016818~hydrolaseactivity,actingonacidanhydrides,inphosphorus-containinganhydrides,GO:0016887~ATPaseactivity,GO:0017076~purinenucleotidebinding,GO:0017111~nucleoside-triphosphatasea…	Carbohydratetransportandmetabolism/Cellenvelopebiogenesis,outermembrane,	NA	P74015SYNY3,	P74730	sll0575	probable lipopolysaccharide ABC transporter ATP binding subunit	N	Transport and binding proteins	NA	NA	CUST_17097_PI424014020	chromosome	3542112	3542171	60	+	0.833362	-2.60478	-0.538718
slr0408-0-x	19272	20582	243	12	0	CUST_10632_PI424014020	slr0408-0-x	CAACAATGAACTTTATTTAAGCTATCCCGGCCCCCAAGGTTCCCAAGAACTGAATGTAAC	slr0408	0	Slr0408protein	slr0408-0-x	slr0408	Synechocystissp.(strainPCC6803)	4199	P74440	slr0408	1148:Synechocystissp.pcc6803	NA	completeproteome,	IPR002860:Glycosidehydrolase,BNRrepeat,IPR003644:Na-Caexchanger/integrin-beta4,IPR011801:Cyanobacteriallongproteinrepeat,IPR013517:FG-GAP,IPR013519:Integrinalphabeta-propellor,	GO:0005623~cell,GO:0016020~membrane,GO:0016021~integraltomembrane,GO:0031224~intrinsictomembrane,GO:0044425~membranepart,GO:0044464~cellpart,	SM00191:Intalpha,SM00237:Calxbeta,SM00560:LamGL,	953131,	NA	GO:0007154~cellcommunication,GO:0009987~cellularprocess,	slr0408,	slr0408,	Slr0408protein,	NA	NA	PIRSF010347:Synechocystishypotheticalproteinslr0408,	P74015SYNY3,	P74440	slr0408	unknown protein	Z	Unknown	NA	NA	CUST_10632_PI424014020	chromosome	2167251	2167310	60	+	-1.80303	-0.25429	0.239439
psaC-0-x	19224	20534	242	49	0	CUST_11199_PI424014020	psaC-0-x	CGAAAGCTGTCAAAGTTTGATCAAAAATTGGAATAATGGCGGGGCCAGTTACCAGATCTA	psaC	0	NA	psaC-0-x	NA	NA	NA	NA	NA	NA	NA	NA	NA	NA	NA	NA	NA	NA	NA	NA	NA	NA	NA	NA	P74015SYNY3,	NA	NA	NA	NA	NA	NA	NA	CUST_11199_PI424014020	chromosome	2287268	2287327	60	+	0.287527	-3.13285	0.58248
sll1906-as1	17767	18970	224	15	0	CUST_7105_PI424014020	sll1906-as1	GGCTAAAAAAAATCTCCCCAGAATTAGGGAGGAGAAAATTAGGAT	sll1906	as	44.5kDbacteriochlorophyllsynthasesubunit	sll1906-as1	sll1906	Synechocystissp.(strainPCC6803)	484	P73827	sll1906	1148:Synechocystissp.pcc6803	NA	completeproteome,	IPR004896:PUCCprotein,	NA	NA	954543,	NA	NA	sll1906,	sll1906,	44.5kDbacteriochlorophyllsynthasesubunit,	NA	NA	PIRSF016565:PIRSF016565,	P74015SYNY3,	P73827	sll1906	hypothetical protein	P	Hypothetical	NA	NA	CUST_7105_PI424014020	chromosome	1439448	1439492	45	-	-1.80566	-0.303539	0.345647
sll1327	5581	5906	70	41	0	CUST_799_PI424014020	sll1327	GCAACAGCGCTTCCAGAATTTGCACTGGATCCTGTTCAAAAATCATATCTTGAGGAAAAC	sll1327		ATPsynthasegammachain(ATPsynthaseF1sectorgammasubunit)(F-ATPasegammasubunit)	atpC, sll1327	atpG(atpC)(sll1327)	Synechocystissp.(strainPCC6803)	314	P17253	sll1327	1148:Synechocystissp.pcc6803	syn00190:Oxidativephosphorylation,syn00195:Photosynthesis,	ATPsynthesis,cf(1),hydrogeniontransport,hydrolase,iontransport,transport,	IPR000131:ATPase,F1complex,gammasubunit,	GO:0005622~intracellular,GO:0005623~cell,GO:0005886~plasmamembrane,GO:0016020~membrane,GO:0016469~proton-transportingtwo-sectorATPasecomplex,GO:0032991~macromolecularcomplex,GO:0033178~proton-transportingtwo-sectorATPasecomplex,catalyticdomain,GO:0043234~proteincomplex,GO:0044424~intracellularpart,GO:0044425~membranepart,GO:0044459~plasmamembranepart,GO:0044464~cellpart,GO:0045259~proton-transpor…	NA	953353,	3.6.3.14,	GO:0006091~generationofprecursormetabolitesandenergy,GO:0006119~oxidativephosphorylation,GO:0006139~nucleobase,nucleoside,nucleotideandnucleicacidmetabolicprocess,GO:0006163~purinenucleotidemetabolicprocess,GO:0006164~purinenucleotidebiosyntheticprocess,GO:0006732~coenzymemetabolicprocess,GO:0006753~nucleosidephosphatemetabolicprocess,GO:0006754~ATPbiosyntheticprocess,GO:0006793~phosphorusmetabol…	atpC,	\atpC,atpG,atpG;atpC;sll1327,sll1327,\\\\\""	ATPsynthaseF1sectorgammasubunit,ATPsynthasegammachain,ATPsynthasegammachain(EC3.6.3.14)(ATPsynthaseF1sectorgammasubunit),	GO:0000166~nucleotidebinding,GO:0003824~catalyticactivity,GO:0005215~transporteractivity,GO:0005488~binding,GO:0005524~ATPbinding,GO:0008324~cationtransmembranetransporteractivity,GO:0015075~iontransmembranetransporteractivity,GO:0015077~monovalentinorganiccationtransmembranetransporteractivity,GO:0015078~hydrogeniontransmembranetransporteractivity,GO:0015399~primaryactivetransmembranetransporter…	NA	PIRSF001280:H(+)-transportingATPsynthasegammachain,	P74015SYNY3,	P17253	sll1327	ATP synthase gamma chain	H	Photosynthesis and respiration	H1	ATP synthase	CUST_799_PI424014020	chromosome	172142	172201	60	+	0.15449	-3.03276	-0.683953
sll1580-int1	13540	14440	170	75	0	CUST_539_PI423872883	sll1580-int1	CAAAAAGAGAAGCGACCCCAAGTTATTCCCCAAAGGGAAAATAAAGTCAAGCCACTTCTC	sll1580	int	Phycobilisome32.1kDalinkerpolypeptide,phycocyanin-associated,rod1	sll1580-int1	cpcC1(sll1580)	Synechocystissp.(strainPCC6803)	291	P73203	sll1580	1148:Synechocystissp.pcc6803	syn00196:Photosynthesis-antennaproteins,	Directproteinsequencing,Photosynthesis,membrane,phycobilisome,thylakoid,	IPR001297:Phycobilisomelinkerpolypeptide,IPR008213:CpcDphycobilisomelinker-like,	NA	NA	953850,	NA	NA	cpcC,	cpcC,cpcC1,sll1580,	Phycobilisome32.1kDalinkerpolypeptide,phycocyanin-associated,rod1,	NA	NA	NA	P74015SYNY3,	P73203	sll1580	phycobilisome rod linker polypeptide	H	Photosynthesis and respiration	H8	Phycobilisome	CUST_539_PI423872883	chromosome	724412	724471	60	+	-0.475867	-1.59296	0.335831
sll0031-int1	26981	28834	340	19	0	CUST_2251_PI423872883	sll0031-int1	GTGGAGACAAAGATGGGTAGTACCCCGGCCAATGTCCCCACTCATG	sll0031	int	Sll0031protein	sll0031-int1	sll0031	Synechocystissp.(strainPCC6803)	395	Q55456	sll0031	1148:Synechocystissp.pcc6803	NA	4Fe-4S,iron,iron-sulfur,metal-binding,	IPR001450:4Fe-4Sferredoxin,iron-sulphurbinding,	NA	NA	953285,	NA	GO:0006091~generationofprecursormetabolitesandenergy,GO:0006118~electrontransport,GO:0006810~transport,GO:0008152~metabolicprocess,GO:0051179~localization,GO:0051234~establishmentoflocalization,	sll0031,	sll0031,	Sll0031protein,	GO:0003824~catalyticactivity,GO:0005488~binding,GO:0005506~ironionbinding,GO:0009055~electroncarrieractivity,GO:0016491~oxidoreductaseactivity,GO:0043167~ionbinding,GO:0043169~cationbinding,GO:0046872~metalionbinding,GO:0046914~transitionmetalionbinding,GO:0051536~iron-sulfurclusterbinding,GO:0051539~4iron,4sulfurclusterbinding,GO:0051540~metalclusterbinding,	Energyproductionandconversion,	PIRSF014819:PIRSF014819,	P74015SYNY3,	Q55456	sll0031	hypothetical protein	P	Hypothetical	NA	NA	CUST_2251_PI423872883	chromosome	3164752	3164797	46	+	-0.538839	-1.31004	-0.220752
NC-1415	10601	11272	133	52	0	CUST_1036_PI424014020	NC-1415	GATCTGGCCATTCCCACCAAGGGATCAAAACCCAGAACCCGATTGATTG	NC	1415	NA	NC-1415	NA	NA	NA	NA	NA	NA	NA	NA	NA	NA	NA	NA	NA	NA	NA	NA	NA	NA	NA	NA	P74015SYNY3,	NA	NA	NA	NA	NA	NA	NA	CUST_1036_PI424014020	chromosome	219596	219644	49	+	-0.493888	-2.04106	-0.848515
slr1919-int1	5570	5895	70	30	0	CUST_463_PI423872883	slr1919-int1	GAAGTAACCCCAATCCGAATAATATCACTGGGGTCGAGGCCCGCCGCCCGAATTTTATC	slr1919	int	Uncharacterizedproteinslr1919	slr1919-int1	slr1919	Synechocystissp.(strainPCC6803)	566	P73121	slr1919	1148:Synechocystissp.pcc6803	NA	completeproteome,	IPR000719:Proteinkinase,core,IPR004147:ABC-1,	NA	NA	953768,	NA	GO:0006464~proteinmodificationprocess,GO:0006468~proteinaminoacidphosphorylation,GO:0006793~phosphorusmetabolicprocess,GO:0006796~phosphatemetabolicprocess,GO:0008152~metabolicprocess,GO:0009987~cellularprocess,GO:0016310~phosphorylation,GO:0019538~proteinmetabolicprocess,GO:0043170~macromoleculemetabolicprocess,GO:0043283~biopolymermetabolicprocess,GO:0043412~biopolymermodification,GO:0043687~po…	slr1919,	slr1919,	Uncharacterizedproteinslr1919,	GO:0000166~nucleotidebinding,GO:0003824~catalyticactivity,GO:0004672~proteinkinaseactivity,GO:0005488~binding,GO:0005524~ATPbinding,GO:0016301~kinaseactivity,GO:0016740~transferaseactivity,GO:0016772~transferaseactivity,transferringphosphorus-containinggroups,GO:0016773~phosphotransferaseactivity,alcoholgroupasacceptor,GO:0017076~purinenucleotidebinding,GO:0030554~adenylnucleotidebinding,GO:00325…	Generalfunctionpredictiononly,	PIRSF006556:SynechocystisABCtransporterslr1919,	P74015SYNY3,	P73121	slr1919	hypothetical protein	P	Hypothetical	NA	NA	CUST_463_PI423872883	chromosome	628376	628434	59	-	-0.724667	-1.48756	-0.314076
NC-981	7067	7494	89	14	0	CUST_12037_PI424014020	NC-981	AAAAAACTCCCCCAGGATTGAACCAAGGAGGAGCAAAATTATTTATTCTCTTGTTT	NC	981	NA	NC-981	NA	NA	NA	NA	NA	NA	NA	NA	NA	NA	NA	NA	NA	NA	NA	NA	NA	NA	NA	NA	P74015SYNY3,	NA	NA	NA	NA	NA	NA	NA	CUST_12037_PI424014020	chromosome	2470495	2470550	56	+	-0.533531	-0.829426	0.154129
sll0931-as2	15449	16486	194	81	0	CUST_1618_PI424014020	sll0931-as2	GTTATCATCGGCATTGGATTGCAGAAAGTCCGGCTCCCCCAGCTTAATTTTGTTGTT	sll0931	as	Sll0931protein	sll0931-as2	sll0931	Synechocystissp.(strainPCC6803)	156	P72868	sll0931	1148:Synechocystissp.pcc6803	NA	completeproteome,	NA	NA	NA	953503,	NA	NA	sll0931,	sll0931,	Sll0931protein,	NA	NA	NA	P74015SYNY3,	P72868	sll0931	hypothetical protein	P	Hypothetical	NA	NA	CUST_1618_PI424014020	chromosome	338354	338410	57	-	-1.30205	-1.2891	-0.525868
slr1269-int1	2928	3093	37	33	0	CUST_1303_PI423872883	slr1269-int1	CAAAAAACATATTTTGTTCCGTCCAAAGGGTACCCTGGGTGCCGTCGTCAAATC	slr1269	int	\Gamma-glutamyltranspeptidase(EC2.3.2.2)[Cleavedinto:Gamma-glutamyltranspeptidaselargechain;Gamma-glutamyltranspeptidasesmallchain]\\\\\""	slr1269-int1	ggt(slr1269)	Synechocystissp.(strainPCC6803)	518	P74181	slr1269	1148:Synechocystissp.pcc6803	syn00430:Taurineandhypotaurinemetabolism,syn00450:Selenoaminoacidmetabolism,syn00460:Cyanoaminoacidmetabolism,syn00480:Glutathionemetabolism,syn00590:Arachidonicacidmetabolism,	Zymogen,acyltransferase,aminoacyltransferase,glutathionebiosynthesis,signal,transferase,	IPR000101:Gamma-glutamyltranspeptidase,	NA	NA	953078,	2.3.2.2,	GO:0006732~coenzymemetabolicprocess,GO:0006749~glutathionemetabolicprocess,GO:0006750~glutathionebiosyntheticprocess,GO:0006790~sulfurmetabolicprocess,GO:0008152~metabolicprocess,GO:0009058~biosyntheticprocess,GO:0009108~coenzymebiosyntheticprocess,GO:0009987~cellularprocess,GO:0044237~cellularmetabolicprocess,GO:0044249~cellularbiosyntheticprocess,GO:0044272~sulfurcompoundbiosyntheticprocess,GO:…	ggt,	\ggt,ggt;slr1269,slr1269,\\\\\""	\Gamma-glutamyltranspeptidaseprecursor,Gamma-glutamyltranspeptidaseprecursor(EC2.3.2.2)[Contains:Gamma-glutamyltranspeptidaselargechain;Gamma-glutamyltranspeptidasesmallchain],\\\\\""	GO:0003824~catalyticactivity,GO:0003840~gamma-glutamyltransferaseactivity,GO:0008415~acyltransferaseactivity,GO:0016740~transferaseactivity,GO:0016746~transferaseactivity,transferringacylgroups,GO:0016747~transferaseactivity,transferringgroupsotherthanamino-acylgroups,GO:0016755~transferaseactivity,transferringamino-acylgroups,	Aminoacidtransportandmetabolism,	PIRSF000457:gamma-glutamyltransferase,	P74015SYNY3,	P74181	slr1269	gamma-glutamyltranspeptidase	B	Biosynthesis of cofactors	NA	NA	CUST_1303_PI423872883	chromosome	1861224	1861277	54	-	0.401607	-1.36655	-0.110443
sll1135-int1	7607	8077	96	2	0	CUST_775_PI423872883	sll1135-int1	GTTCCCCCGATAACCAAAGACCACCGGGGTCAGGCACTAAACTGG	sll1135	int	Sll1135protein	sll1135-int1	sll1135	Synechocystissp.(strainPCC6803)	334	P73476	sll1135	1148:Synechocystissp.pcc6803	NA	completeproteome,	IPR002937:Amineoxidase,IPR003042:Aromatic-ringhydroxylase,	NA	NA	954139,	NA	GO:0006091~generationofprecursormetabolitesandenergy,GO:0006118~electrontransport,GO:0008152~metabolicprocess,	sll1135,	sll1135,	Sll1135protein,	GO:0003824~catalyticactivity,GO:0016491~oxidoreductaseactivity,	Generalfunctionpredictiononly,	PIRSF025577:PIRSF025577,	P74015SYNY3,	P73476	sll1135	unknown protein	Z	Unknown	NA	NA	CUST_775_PI423872883	chromosome	1038397	1038441	45	+	-0.789032	-2.09474	-0.863186
sll1305-int2	34619	37038	436	63	0	CUST_859_PI423872883	sll1305-int2	GAATATCGGAATCCCCCTGACCCCTCATATCCAGGGCAATTACCCGGAAATG	sll1305	int	Sll1305protein	sll1305-int2	sll1305	Synechocystissp.(strainPCC6803)	295	P73598	sll1305	1148:Synechocystissp.pcc6803	NA	completeproteome,	IPR000073:Alpha/betahydrolasefold-1,IPR000639:Epoxidehydrolase,	NA	NA	954273,	NA	NA	sll1305,	sll1305,	Sll1305protein,	GO:0003824~catalyticactivity,	NA	NA	P74015SYNY3,	P73598	sll1305	probable hydrolase	O	Other categories	O7	Other	CUST_859_PI423872883	chromosome	1186970	1187021	52	+	-1.13175	-0.97062	-0.133128
slr1146	6896	7310	86	85	0	CUST_3948_PI424014020	slr1146	GTGGGTAGTTGATACTCCCGCAGACTGGGGAATAGAAAATGATTCTCTTCCACATACTGG	slr1146		NA	slr1146	NA	NA	NA	NA	slr1146	NA	NA	NA	NA	NA	NA	NA	NA	NA	NA	NA	NA	NA	NA	NA	P74015SYNY3,	NA	NA	NA	NA	NA	NA	NA	CUST_3948_PI424014020	chromosome	810962	811021	60	+	-0.203859	-1.19884	-1.0856
NC-1606	7094	7521	89	41	0	CUST_15094_PI424014020	NC-1606	TTCGCAATCAGGCAATTAATCGAGGTGCTCCTAAACTTATCAATTGGA	NC	1606	NA	NC-1606	NA	NA	NA	NA	NA	NA	NA	NA	NA	NA	NA	NA	NA	NA	NA	NA	NA	NA	NA	NA	P74015SYNY3,	NA	NA	NA	NA	NA	NA	NA	CUST_15094_PI424014020	chromosome	3108507	3108554	48	-	-0.515575	-1.16639	0.221058
us21-0-x	33024	35315	416	40	0	CUST_6494_PI424014020	us21-0-x	AAAAACAGGCCAGCGAAAGGCGATCGCCAGCCTAGGGATAGAAGTAAAAAGTTTT	us21	0	NA	us21-0-x	NA	NA	NA	NA	NA	NA	NA	NA	NA	NA	NA	NA	NA	NA	NA	NA	NA	NA	NA	NA	P74015SYNY3,	NA	NA	NA	NA	NA	NA	NA	CUST_6494_PI424014020	chromosome	1318626	1318680	55	+	-1.13119	-1.3228	-0.547932
slr1835-int1	28697	30668	361	68	0	CUST_710_PI423872883	slr1835-int1	CAAAAGCACCAACCATCAAGAATCCAGCAATGTACTGGTGATGGGTGTAGAGGG	slr1835	int	PhotosystemIP700chlorophyllaapoproteinA2(PsaB)	slr1835-int1	psaB(slr1835)	Synechocystissp.(strainPCC6803)	731	P29255	slr1835	1148:Synechocystissp.pcc6803	syn00195:Photosynthesis,	4Fe-4S,Chlorophyll,Directproteinsequencing,Photosynthesis,PhotosystemI,chromophore,electrontransport,iron,iron-sulfur,magnesium,membrane,metal-binding,thylakoid,transmembrane,transport,	IPR001280:PhotosystemIpsaAandpsaB,IPR006244:PhotosystemIpsaB,	GO:0005622~intracellular,GO:0005623~cell,GO:0005737~cytoplasm,GO:0005886~plasmamembrane,GO:0009521~photosystem,GO:0009522~photosystemI,GO:0009536~plastid,GO:0009579~thylakoid,GO:0016020~membrane,GO:0016023~cytoplasmicmembrane-boundvesicle,GO:0030075~plasmamembrane-derivedthylakoid,GO:0030094~plasmamembrane-derivedphotosystemI,GO:0031410~cytoplasmicvesicle,GO:0031982~vesicle,GO:0031988~membrane-bo…	NA	954061,	NA	GO:0008152~metabolicprocess,GO:0015979~photosynthesis,	psaB,	psaB,slr1835,	PhotosystemIP700chlorophyllaapoproteinA2,PsaB,	NA	NA	NA	P74015SYNY3,	P29255	slr1835	P700 apoprotein subunit Ib	H	Photosynthesis and respiration	H6	Photosystem I	CUST_710_PI423872883	chromosome	945289	945342	54	-	0.75065	-2.9473	0.094668
NC-26	21018	22440	264	85	0	CUST_8416_PI424014020	NC-26	AGGAGAGGTGAAAACATAGTCCACCTCACAACTAACTGTCCCAGGGGATTCCTTC	SyR48	26	NA	ncl0830,SyR48	NA	NA	NA	NA	NA	NA	NA	NA	NA	NA	NA	NA	NA	NA	NA	NA	NA	NA	NA	NA	P74015SYNY3,	NA	NA	NA	NA	NA	NA	NA	CUST_8416_PI424014020	chromosome	1712434	1712488	55	+	-0.609898	-2.00795	-0.46822
NC-980	29932	31994	377	34	0	CUST_12036_PI424014020	NC-980	AAAAAACTCCCCCAGGATTGAACCAAGGAGGAGCAAAATTATTTATTCT	NC	980	NA	NC-980	NA	NA	NA	NA	NA	NA	NA	NA	NA	NA	NA	NA	NA	NA	NA	NA	NA	NA	NA	NA	P74015SYNY3,	NA	NA	NA	NA	NA	NA	NA	CUST_12036_PI424014020	chromosome	2470495	2470543	49	+	-1.01788	-1.14231	-0.178989
slr1722-int1	14283	15242	180	27	0	CUST_1051_PI423872883	slr1722-int1	TAAAAATCCCCCCAGAATAATCCCAGGGGGTTGATAGTTGCAATGGCAAGAATTACTTAC	slr1722	int	IMPdehydrogenasesubunit	slr1722-int1	guaB(slr1722)	Synechocystissp.(strainPCC6803)	387	P73853	slr1722	1148:Synechocystissp.pcc6803	syn00230:Purinemetabolism,	completeproteome,oxidoreductase,	IPR001093:IMPdehydrogenase/GMPreductase,IPR005992:IMPdehydrogenaserelated2,IPR013785:Aldolase-typeTIMbarrel,	NA	NA	954574,	NA	GO:0008152~metabolicprocess,	guaB,	\guaB,guaB;slr1722,slr1722,\\\\\""	IMPdehydrogenasesubunit,	GO:0003824~catalyticactivity,	NA	PIRSF000132:IMPdehydrogenasehomolog,	P74015SYNY3,	P73853	slr1722	inosine-5'-monophosphate dehydrogenase	I	Purines	NA	NA	CUST_1051_PI423872883	chromosome	1476711	1476770	60	-	-0.303288	-1.11808	0.155786
slr0483-0-x	26054	27850	328	55	0	CUST_12784_PI424014020	slr0483-0-x	AGAAAAAATCCCCCGAACATCAAACCCGGAGGATAGGCGCAGGAAAAAGAG	slr0483	0	Slr0483protein	slr0483-0-x	slr0483	Synechocystissp.(strainPCC6803)	149	Q55176	slr0483	1148:Synechocystissp.pcc6803	NA	completeproteome,	NA	NA	NA	952547,	NA	NA	slr0483,	slr0483,	Slr0483protein,	NA	NA	PIRSF026436:PIRSF026436,	P74015SYNY3,	Q55176	slr0483	hypothetical protein	P	Hypothetical	NA	NA	CUST_12784_PI424014020	chromosome	2617910	2617960	51	-	0.107354	-0.621527	0.26355
slr1174-int1	8413	8929	106	4	0	CUST_1360_PI423872883	slr1174-int1	AGAATAGTAACCTGAAACCAGGCAAAGGGCCCTGGCCCTACGCTC	slr1174	int	Slr1174protein	slr1174-int1	slr1174	Synechocystissp.(strainPCC6803)	262	P74256	slr1174	1148:Synechocystissp.pcc6803	NA	completeproteome,	IPR010390:ProteinofunknownfunctionDUF990,	NA	NA	953008,	NA	NA	slr1174,	slr1174,	Slr1174protein,	NA	Generalfunctionpredictiononly,	PIRSF037467:ABC-typeoligosaccharideeffluxtransportsystem,permeasecomponent,AcbXtype,	P74015SYNY3,	P74256	slr1174	hypothetical protein	P	Hypothetical	NA	NA	CUST_1360_PI423872883	chromosome	1945367	1945411	45	-	-0.189096	-1.50844	-0.0645825
sll1028-as1	11204	11921	141	21	0	CUST_1031_PI424014020	sll1028-as1	AAAAATTGGTAGCGGCCGAGTCACCGTGATTGTGCGGGGTGACGTGTC	sll1028	as	NA	sll1028-as1	NA	NA	NA	NA	sll1028	NA	NA	NA	NA	NA	NA	NA	NA	NA	NA	NA	NA	NA	NA	NA	P74015SYNY3,	NA	sll1028	carbon dioxide concentrating mechanism protein CcmK	H	Photosynthesis and respiration	H2	CO2 fixation	CUST_1031_PI424014020	chromosome	218926	218973	48	-	-0.0782816	0.621374	0.341451
sll1325	3427	3621	43	51	0	CUST_811_PI424014020	sll1325	GAATCTTGGAGCAGGGTCAACAGAGAGCGCAAGTTGTCCCCGAAAACTTCAGTTAAATTC	sll1325		ATPsynthasesubunitdelta(ATPsynthaseF(1)sectorsubunitdelta)(F-typeATPasesubunitdelta)(F-ATPasesubunitdelta)	atpD, sll1325	atpH(atpD)(sll1325)	Synechocystissp.(strainPCC6803)	185	P27180	sll1325	1148:Synechocystissp.pcc6803	syn00190:Oxidativephosphorylation,syn00195:Photosynthesis,	ATPbiosynthesis,ATPsynthesis,cf(1),hydrogeniontransport,hydrolase,iontransport,membrane-associatedcomplex,transport,	IPR000711:ATPase,F1complex,OSCP/deltasubunit,	GO:0005622~intracellular,GO:0005623~cell,GO:0005886~plasmamembrane,GO:0016020~membrane,GO:0016469~proton-transportingtwo-sectorATPasecomplex,GO:0032991~macromolecularcomplex,GO:0033178~proton-transportingtwo-sectorATPasecomplex,catalyticdomain,GO:0043234~proteincomplex,GO:0044424~intracellularpart,GO:0044425~membranepart,GO:0044459~plasmamembranepart,GO:0044464~cellpart,GO:0045259~proton-transpor…	NA	953355,	3.6.3.14,	GO:0006091~generationofprecursormetabolitesandenergy,GO:0006119~oxidativephosphorylation,GO:0006139~nucleobase,nucleoside,nucleotideandnucleicacidmetabolicprocess,GO:0006163~purinenucleotidemetabolicprocess,GO:0006164~purinenucleotidebiosyntheticprocess,GO:0006732~coenzymemetabolicprocess,GO:0006753~nucleosidephosphatemetabolicprocess,GO:0006754~ATPbiosyntheticprocess,GO:0006793~phosphorusmetabol…	atpD,	\AtpH,atpD,atpH;atpD;sll1325,sll1325,\\\\\""	ATPsynthasedeltachain,ATPsynthasedeltachain(EC3.6.3.14),	GO:0003824~catalyticactivity,GO:0005215~transporteractivity,GO:0005488~binding,GO:0008324~cationtransmembranetransporteractivity,GO:0015075~iontransmembranetransporteractivity,GO:0015077~monovalentinorganiccationtransmembranetransporteractivity,GO:0015078~hydrogeniontransmembranetransporteractivity,GO:0015399~primaryactivetransmembranetransporteractivity,GO:0015405~P-P-bond-hydrolysis-driventrans…	NA	PIRSF001276:H(+)-transportingATPsynthasedeltachain,	P74015SYNY3,	P27180	sll1325	ATP synthase delta chain of CF(1)	H	Photosynthesis and respiration	H1	ATP synthase	CUST_811_PI424014020	chromosome	175010	175069	60	+	0.18959	-3.10168	-0.817464
sll0047	5840	6179	73	59	0	CUST_15244_PI424014020	sll0047	CGGCCCAGCAAGAACAATCAGGCCCAAAAAAGTCAACTGAAAAATAGGTTCTAAATTGAG	sll0047		PhotosystemIIreactioncenterproteinycf12	ycf12, sll0047	ycf12(sll0047)	Synechocystissp.(strainPCC6803)	39	Q55438	sll0047	1148:Synechocystissp.pcc6803	NA	completeproteome,membrane,transmembrane,	IPR010284:ProteinofunknownfunctionDUF888,	GO:0005622~intracellular,GO:0005623~cell,GO:0005737~cytoplasm,GO:0009507~chloroplast,GO:0009536~plastid,GO:0016020~membrane,GO:0016021~integraltomembrane,GO:0031224~intrinsictomembrane,GO:0043226~organelle,GO:0043227~membrane-boundorganelle,GO:0043229~intracellularorganelle,GO:0043231~intracellularmembrane-boundorganelle,GO:0044424~intracellularpart,GO:0044425~membranepart,GO:0044444~cytoplasmicp…	NA	NA	NA	NA	sll0047,	\sll0047,ycf12,ycf12;sll0047,\\\\\""	Proteinycf12,	NA	NA	PIRSF025569:PIRSF025569,	P74015SYNY3,	Q55438	sll0047	hypothetical protein YCF12	P	Hypothetical	NA	NA	CUST_15244_PI424014020	chromosome	3140087	3140146	60	+	-0.121848	-2.39261	-0.735629
slr0790-int1	10785	11473	135	83	0	CUST_2184_PI423872883	slr0790-int1	CATGGGAACCCAGCTGAGATGGCCGTTGATCACTGGACAGGTACGAT	slr0790	int	UmuCprotein	slr0790-int1	umuC(slr0790)	Synechocystissp.(strainPCC6803)	116	Q55931	slr0790	1148:Synechocystissp.pcc6803	syn03030:DNApolymerase,	completeproteome,	IPR001126:UMUC-likeDNA-repairprotein,	NA	NA	952216,	NA	GO:0006139~nucleobase,nucleoside,nucleotideandnucleicacidmetabolicprocess,GO:0006259~DNAmetabolicprocess,GO:0006281~DNArepair,GO:0006950~responsetostress,GO:0006974~responsetoDNAdamagestimulus,GO:0008152~metabolicprocess,GO:0009719~responsetoendogenousstimulus,GO:0009987~cellularprocess,GO:0043170~macromoleculemetabolicprocess,GO:0043283~biopolymermetabolicprocess,GO:0044237~cellularmetabolicproc…	umuC,	\slr0790,umuC,umuC;slr0790,\\\\\""	UmuCprotein,	NA	NA	PIRSF003140:DNApolymerase/UVprotectionprotein,UmuC/MucBtypes,	P74015SYNY3,	Q55931	slr0790	similar to ultraviolet light resistance protein B	K2	DNA replication	NA	NA	CUST_2184_PI423872883	chromosome	3048305	3048351	47	-	-0.196614	-1.04452	-0.049192
NC-46	21252	22685	267	75	0	CUST_16604_PI424014020	NC-46	CCAAGGAGCACTCAGATTGTGTTAACGTTCAGGGGAGTTGCTTAACACAATTTTCCAATT	NC	46	NA	NC-46	NA	NA	NA	NA	NA	NA	NA	NA	NA	NA	NA	NA	NA	NA	NA	NA	NA	NA	NA	NA	P74015SYNY3,	NA	NA	NA	NA	NA	NA	NA	CUST_16604_PI424014020	chromosome	3433206	3433265	60	+	-0.0187097	0.746964	0.152854
slr1396-int2	6599	6994	83	24	0	CUST_523_PI423872883	slr1396-int2	CATTGTAGTTTGCGCTCGAACGAGCGTTTTGTTAGCTGCTTGTGGTTTGCACAAG	slr1396	int	Slr1396protein	slr1396-int2	slr1396	Synechocystissp.(strainPCC6803)	205	P73188	slr1396	1148:Synechocystissp.pcc6803	NA	completeproteome,	NA	NA	NA	953835,	NA	NA	slr1396,	slr1396,	Slr1396protein,	NA	NA	PIRSF020934:PIRSF020934,	P74015SYNY3,	P73188	slr1396	unknown protein	Z	Unknown	NA	NA	CUST_523_PI423872883	chromosome	708031	708085	55	-	0.605905	-1.42625	0.849916
slr0009	21543	22999	271	49	0	CUST_12080_PI424014020	slr0009	AGCCTACCGTCGCCCCAGAGACAGTTATTATTTACAGTTATTTGGTTGCGAGAAAAATCT	slr0009		Ribulosebisphosphatecarboxylaselargechain(RuBisCOlargesubunit)(EC4.1.1.39)	rbcL, slr0009	cbbL(rbcL)(slr0009)	Synechocystissp.(strainPCC6803)	470	P54205	slr0009	1148:Synechocystissp.pcc6803	syn00630:Glyoxylateanddicarboxylatemetabolism,syn00710:Carbonfixation,	Photosynthesis,calvincycle,carbondioxidefixation,carbon-carbonlyase,carboxy-lyase,lyase,magnesium,metal-binding,monooxygenase,oxidoreductase,photorespiration,	IPR000685:Ribulosebisphosphatecarboxylase,largechain,	GO:0005622~intracellular,GO:0005623~cell,GO:0005737~cytoplasm,GO:0009507~chloroplast,GO:0009532~plastidstroma,GO:0009536~plastid,GO:0009570~chloroplaststroma,GO:0009573~chloroplastribulosebisphosphatecarboxylasecomplex,GO:0032991~macromolecularcomplex,GO:0043226~organelle,GO:0043227~membrane-boundorganelle,GO:0043229~intracellularorganelle,GO:0043231~intracellularmembrane-boundorganelle,GO:004323…	NA	952593,	4.1.1.39,	GO:0005975~carbohydratemetabolicprocess,GO:0008152~metabolicprocess,GO:0009058~biosyntheticprocess,GO:0009059~macromoleculebiosyntheticprocess,GO:0009853~photorespiration,GO:0009987~cellularprocess,GO:0015977~carbonutilizationbyfixationofcarbondioxide,GO:0015979~photosynthesis,GO:0016051~carbohydratebiosyntheticprocess,GO:0019253~reductivepentose-phosphatecycle,GO:0019685~photosynthesis,darkreact…	rbcL,	\cbbL,cbbL;rbcL;slr0009,rbcL,slr0009,\\\\\""	Ribulosebisphosphatecarboxylaselargechain,Ribulosebisphosphatecarboxylaselargechain(EC4.1.1.39)(RuBisCOlargesubunit),RuBisCOlargesubunit,	GO:0000287~magnesiumionbinding,GO:0003824~catalyticactivity,GO:0004497~monooxygenaseactivity,GO:0005488~binding,GO:0005515~proteinbinding,GO:0016491~oxidoreductaseactivity,GO:0016829~lyaseactivity,GO:0016830~carbon-carbonlyaseactivity,GO:0016831~carboxy-lyaseactivity,GO:0016984~ribulose-bisphosphatecarboxylaseactivity,GO:0043167~ionbinding,GO:0046872~metalionbinding,	NA	PIRSF001352:ribulose-bisphosphatecarboxylaselargechain,	P74015SYNY3,	P54205	slr0009	ribulose bisphosphate carboxylase large subunit	H	Photosynthesis and respiration	H2	CO2 fixation	CUST_12080_PI424014020	chromosome	2478287	2478346	60	-	-0.0724363	-1.81519	-0.463328
NC-239	29342	31361	369	81	0	CUST_12118_PI424014020	NC-239	ACCAATGTGTTTTTAGCATTCGATGGGCTTGTGCAGCAATAACTGTTAAAACCCATTGTC	NC	239	NA	ncr1280	NA	NA	NA	NA	NA	NA	NA	NA	NA	NA	NA	NA	NA	NA	NA	NA	NA	NA	NA	NA	P74015SYNY3,	NA	NA	NA	NA	NA	NA	NA	CUST_12118_PI424014020	chromosome	2486397	2486456	60	-	0.243128	-0.663537	0.267177
slr0402-0-x	13394	14281	169	1	0	CUST_10574_PI424014020	slr0402-0-x	AGAAATGACAAAGGTAGAAAAACAGAAAGTGAGCCACCGGGGAAAAGCGTTTAACAAACT	slr0402	0	Nucleoside-triphosphatase(EC3.6.1.15)(Nucleosidetriphosphatephosphohydrolase)(NTPase)	slr0402-0-x	slr0402	Synechocystissp.(strainPCC6803)	194	P74432	slr0402	1148:Synechocystissp.pcc6803	syn00230:Purinemetabolism,syn00730:Thiaminemetabolism,	completeproteome,hydrolase,	IPR002637:Ham1-likeprotein,	NA	NA	952877,	3.6.1.15,	NA	slr0402,	slr0402,	Nucleoside-triphosphatase(EC3.6.1.15)(Nucleosidetriphosphatephosphohydrolase)(NTPase),	GO:0003824~catalyticactivity,GO:0016787~hydrolaseactivity,	NA	PIRSF006167:MethanococcusjannaschiiconservedhypotheticalproteinMJ0226,	P74015SYNY3,	P74432	slr0402	hypothetical protein	P	Hypothetical	NA	NA	CUST_10574_PI424014020	chromosome	2152091	2152150	60	+	-0.169436	-0.183056	0.529664
sll0350-5'UTR	23751	25384	299	54	0	CUST_11482_PI424014020	sll0350-5'UTR	ATCGACGAACTAAACGCCAACGCTAACATTTGCTTTGTTTGGACTGAGATAAAGCTAAGG	sll0350	5'UTR	Sll0350protein	sll0350-5'UTR	sll0350	Synechocystissp.(strainPCC6803)	803	Q55580	sll0350	1148:Synechocystissp.pcc6803	NA	completeproteome,	IPR005653:OstA-likeprotein,	NA	NA	954824,	NA	NA	sll0350,	sll0350,	Sll0350protein,	NA	NA	PIRSF007386:Synechocystishypotheticalproteinsll0350,	P74015SYNY3,	Q55580	sll0350	hypothetical protein	P	Hypothetical	NA	NA	CUST_11482_PI424014020	chromosome	2349916	2349975	60	+	0.342323	-0.761271	-0.495916
slr0898-int1	23388	24990	294	85	0	CUST_1968_PI423872883	slr0898-int1	CAAATTTTGCCTGGTGGTGATGTCCCCATTGCCCCGATCGCCGTAGCGGTTAATAA	slr0898	int	Ferredoxin--nitritereductase	slr0898-int1	nirA(slr0898)	Synechocystissp.(strainPCC6803)	502	Q55366	slr0898	1148:Synechocystissp.pcc6803	syn00910:Nitrogenmetabolism,	4Fe-4S,iron-sulfurprotein,metalloprotein,oxidoreductase,	IPR005117:Nitrite/sulphitereductase,hemoproteinbeta-component,ferrodoxin-like,IPR006066:Nitriteandsulphitereductaseiron-sulphur/siroheme-bindingsite,IPR006067:Nitriteandsulphitereductase4Fe-4Sregion,	NA	NA	952437,	NA	GO:0006091~generationofprecursormetabolitesandenergy,GO:0006118~electrontransport,GO:0006807~nitrogencompoundmetabolicprocess,GO:0008152~metabolicprocess,GO:0042126~nitratemetabolicprocess,GO:0042128~nitrateassimilation,	nirA,	\nirA,nirA;slr0898,slr0898,\\\\\""	Ferredoxin--nitritereductase,	GO:0003824~catalyticactivity,GO:0005488~binding,GO:0005506~ironionbinding,GO:0016491~oxidoreductaseactivity,GO:0016661~oxidoreductaseactivity,actingonothernitrogenouscompoundsasdonors,GO:0016664~oxidoreductaseactivity,actingonothernitrogenouscompoundsasdonors,iron-sulfurproteinasacceptor,GO:0020037~hemebinding,GO:0043167~ionbinding,GO:0043169~cationbinding,GO:0046872~metalionbinding,GO:0046906~te…	NA	PIRSF000244:sulfite/ferredoxin-nitritereductase,PIRSF500146:ferredoxin--nitritereductase,	P74015SYNY3,	Q55366	slr0898	ferredoxin--nitrite reductase	A	Amino acid biosynthesis	A4	Glutamate family Nitrogen assimilation	CUST_1968_PI423872883	chromosome	2769357	2769412	56	-	-3.56234	-2.54517	-3.3811
hemN-0-x	39000	41709	491	59	0	CUST_3775_PI424014020	hemN-0-x	CAAGGCCAGCCTTTACAAACAGTTTTTTTTGGTGGAGGCACCCCTTCTTTATTGC	hemN	0	NA	hemN-0-x	NA	NA	NA	NA	NA	NA	NA	NA	NA	NA	NA	NA	NA	NA	NA	NA	NA	NA	NA	NA	P74015SYNY3,	NA	NA	NA	NA	NA	NA	NA	CUST_3775_PI424014020	chromosome	770057	770111	55	-	-0.27143	-0.234578	0.621452
slr1067-int1	15514	16556	195	66	0	CUST_259_PI423872883	slr1067-int1	TATCCATTCACTGGCTAATTTTGATCGACCATAGGGATTTATTGGACAGGGAATCTCGGC	slr1067	int	NA	slr1067-int1	NA	NA	NA	NA	slr1067	NA	NA	NA	NA	NA	NA	NA	NA	NA	NA	NA	NA	NA	NA	NA	P74015SYNY3,	NA	slr1067	UDP-glucose 4-epimerase	F	Energy metabolism	F12	Sugars	CUST_259_PI423872883	chromosome	371895	371954	60	-	-0.0773259	-1.13118	-0.112809
smr0001	17343	18508	218	63	0	CUST_11752_PI424014020	smr0001	CAAAGAAAAGGACCGCAAGGGCCATGGTCAGCACCAGAATGTAAGCAACACTTTC	smr0001		PhotosystemIIreactioncenterproteinT(PSII-T)	psbT, ycf8, smr0001	psbT(smr0001)	Synechocystissp.(strainPCC6803)	31	P74787	smr0001	1148:Synechocystissp.pcc6803	syn00195:Photosynthesis,	Photosynthesis,membrane,photosystemii,thylakoid,transmembrane,	IPR001743:PhotosystemIIproteinPsbT,	GO:0005622~intracellular,GO:0005623~cell,GO:0005737~cytoplasm,GO:0005886~plasmamembrane,GO:0009521~photosystem,GO:0009523~photosystemII,GO:0009536~plastid,GO:0009539~photosystemIIreactioncenter,GO:0009579~thylakoid,GO:0016020~membrane,GO:0016021~integraltomembrane,GO:0016023~cytoplasmicmembrane-boundvesicle,GO:0030075~plasmamembrane-derivedthylakoid,GO:0030096~plasmamembrane-derivedthylakoidphoto…	NA	952647,	NA	GO:0008152~metabolicprocess,GO:0015979~photosynthesis,	psbT,	\SMR0001,psbT,psbT;smr0001,\\\\\""	PSII-T,PhotosystemIIreactioncenterproteinT,PhotosystemIIreactioncenterproteinT(PSII-T),	NA	NA	NA	P74015SYNY3,	P74787	smr0001	photosystem II PsbT protein	H	Photosynthesis and respiration	H7	Photosystem II	CUST_11752_PI424014020	chromosome	2414587	2414641	55	-	0.394971	-1.21727	0.33017
NC-141	11904	12681	150	16	0	CUST_4011_PI424014020	NC-141	CAAAACGGGGGACAGCTTGGGGCTGTCGCAGGGCCGCCTGGTTAG	NC	141	NA	ncl0360	NA	NA	NA	NA	NA	NA	NA	NA	NA	NA	NA	NA	NA	NA	NA	NA	NA	NA	NA	NA	P74015SYNY3,	NA	NA	NA	NA	NA	NA	NA	CUST_4011_PI424014020	chromosome	821843	821887	45	+	-0.0976493	-2.22167	-0.365306
sll0704-int1	23852	25493	300	78	0	CUST_61_PI423872883	sll0704-int1	GCAGGGGAGGAGTACCGGATCTTAAACCTTGTTCCTGCCCTCCTC	sll0704	int	NA	sll0704-int1	NA	NA	NA	NA	sll0704	NA	NA	NA	NA	NA	NA	NA	NA	NA	NA	NA	NA	NA	NA	NA	P74015SYNY3,	NA	sll0704	cysteine desulfurase	A	Amino acid biosynthesis	A4	Glutamate family Nitrogen assimilation	CUST_61_PI423872883	chromosome	116976	117020	45	+	-0.806796	-0.642836	-0.0299236
slr1835-int2	11387	12119	143	49	0	CUST_709_PI423872883	slr1835-int2	GTGAAAGCATTGACAGCTCCCTCGCCAAAGTGGGGGTCCCAAATC	slr1835	int	PhotosystemIP700chlorophyllaapoproteinA2(PsaB)	slr1835-int2	psaB(slr1835)	Synechocystissp.(strainPCC6803)	731	P29255	slr1835	1148:Synechocystissp.pcc6803	syn00195:Photosynthesis,	4Fe-4S,Chlorophyll,Directproteinsequencing,Photosynthesis,PhotosystemI,chromophore,electrontransport,iron,iron-sulfur,magnesium,membrane,metal-binding,thylakoid,transmembrane,transport,	IPR001280:PhotosystemIpsaAandpsaB,IPR006244:PhotosystemIpsaB,	GO:0005622~intracellular,GO:0005623~cell,GO:0005737~cytoplasm,GO:0005886~plasmamembrane,GO:0009521~photosystem,GO:0009522~photosystemI,GO:0009536~plastid,GO:0009579~thylakoid,GO:0016020~membrane,GO:0016023~cytoplasmicmembrane-boundvesicle,GO:0030075~plasmamembrane-derivedthylakoid,GO:0030094~plasmamembrane-derivedphotosystemI,GO:0031410~cytoplasmicvesicle,GO:0031982~vesicle,GO:0031988~membrane-bo…	NA	954061,	NA	GO:0008152~metabolicprocess,GO:0015979~photosynthesis,	psaB,	psaB,slr1835,	PhotosystemIP700chlorophyllaapoproteinA2,PsaB,	NA	NA	NA	P74015SYNY3,	P29255	slr1835	P700 apoprotein subunit Ib	H	Photosynthesis and respiration	H6	Photosystem I	CUST_709_PI423872883	chromosome	944456	944500	45	-	0.0713278	-2.60754	0.233288
slr7057-int1	8041	8531	101	31	0	CUST_20_PI423873070	slr7057-int1	TTCTGACCTCTTCCCACGAGTTAGGAAGAGATAGCCATCTTTATTGATTTTCCAAGAAGT	slr7057	int	Putativeuncharacterizedproteinslr7057	slr7057-int1	slr7057	Synechocystissp.(strainPCC6803)	237	Q6ZEE1	slr7057	1148:Synechocystissp.pcc6803	NA	Plasmid,	IPR003615:HNHnuclease,	NA	SM00507:HNHc,	2656085,	NA	NA	slr7057,	slr7057,	Putativeuncharacterizedproteinslr7057,	NA	NA	NA	P74015SYNY3,	Q6ZEE1	slr7057	unknown protein	Z	Unknown	NA	NA	NA	NA	NA	NA	NA	NA	-0.239687	-0.937941	0.126697
NC-783	11533	12278	145	38	0	CUST_6495_PI424014020	NC-783	AAAACAGGCCAGCGAAAGGCGATCGCCAGCCTAGGGATAGAAGTAAAAAGTTT	NC	783	NA	NC-783	NA	NA	NA	NA	NA	NA	NA	NA	NA	NA	NA	NA	NA	NA	NA	NA	NA	NA	NA	NA	P74015SYNY3,	NA	NA	NA	NA	NA	NA	NA	CUST_6495_PI424014020	chromosome	1318627	1318679	53	+	-1.17806	-1.37661	-0.41997
sll1036-int1	26489	28306	334	1	0	CUST_126_PI423872883	sll1036-int1	GAATTTAACTGATTATTTTAAGGATGGAATCCCTTGAAGATGGGCCGACCTCACCCCACT	sll1036	int	Sll1036protein	sll1036-int1	sll1036	Synechocystissp.(strainPCC6803)	292	P72751	sll1036	1148:Synechocystissp.pcc6803	NA	completeproteome,	IPR001279:Beta-lactamase-like,	NA	NA	953385,	NA	NA	sll1036,	sll1036,	Sll1036protein,	GO:0003824~catalyticactivity,GO:0016787~hydrolaseactivity,	Generalfunctionpredictiononly,	PIRSF019583:PIRSF019583,	P74015SYNY3,	P72751	sll1036	hypothetical protein	P	Hypothetical	NA	NA	CUST_126_PI423872883	chromosome	208499	208558	60	+	-0.456849	-0.266603	0.228153
sll2013-int1	5617	5943	70	78	0	CUST_904_PI423872883	sll2013-int1	AAAGGGCCTGGGGCAAATCTACTCCCACTTGCAAATCTGCTTTGCC	sll2013	int	Sll2013protein	sll2013-int1	sll2013	Synechocystissp.(strainPCC6803)	195	P73665	sll2013	1148:Synechocystissp.pcc6803	NA	completeproteome,	NA	NA	NA	954343,	NA	NA	sll2013,	sll2013,	Sll2013protein,	NA	NA	NA	P74015SYNY3,	P73665	sll2013	hypothetical protein	P	Hypothetical	NA	NA	CUST_904_PI423872883	chromosome	1254218	1254263	46	+	-0.328818	-1.27525	0.185212
slr0780	6747	7148	85	8	0	CUST_11757_PI424014020	slr0780	GTAACAACTCCAGCCGTTCGTAGGTGGTGAAACGGTGTTTACATTCCAAACATTCC	slr0780		TranscriptionalrepressornrdR	slr0780	nrdR(slr0780)	Synechocystissp.(strainPCC6803)	161	Q55622	slr0780	1148:Synechocystissp.pcc6803	NA	Transcription,Transcriptionregulation,atp-binding,dna-binding,metal-binding,nucleotide-binding,repressor,zinc,zinc-finger,	IPR003796:RibonucleotidereductaseregulatorNrdR-like,IPR005144:ATP-cone,	NA	NA	952707,	NA	GO:0006139~nucleobase,nucleoside,nucleotideandnucleicacidmetabolicprocess,GO:0006350~transcription,GO:0006351~transcription,DNA-dependent,GO:0006355~regulationoftranscription,DNA-dependent,GO:0008152~metabolicprocess,GO:0009987~cellularprocess,GO:0010467~geneexpression,GO:0010468~regulationofgeneexpression,GO:0016070~RNAmetabolicprocess,GO:0019219~regulationofnucleobase,nucleoside,nucleotideandnu…	slr0780,	\nrdR;slr0780,slr0780,\\\\\""	TranscriptionalrepressornrdR,	GO:0000166~nucleotidebinding,GO:0003676~nucleicacidbinding,GO:0003677~DNAbinding,GO:0005488~binding,GO:0005524~ATPbinding,GO:0016564~transcriptionrepressoractivity,GO:0017076~purinenucleotidebinding,GO:0030528~transcriptionregulatoractivity,GO:0030554~adenylnucleotidebinding,GO:0032553~ribonucleotidebinding,GO:0032555~purineribonucleotidebinding,GO:0032559~adenylribonucleotidebinding,	Transcription,	PIRSF005792:uncharacterizedconservedproteinHI0943,	P74015SYNY3,	Q55622	slr0780	hypothetical protein	P	Hypothetical	NA	NA	CUST_11757_PI424014020	chromosome	2414919	2414974	56	-	-0.0967635	-0.7138	-0.646724
NC-543	30183	32261	380	46	0	CUST_1416_PI424014020	NC-543	AAAAAACCACCCCAAACAAGGCAAAGTTCAGAGCGGTGTGGATATTT	NC	543	NA	NC-543	NA	NA	NA	NA	NA	NA	NA	NA	NA	NA	NA	NA	NA	NA	NA	NA	NA	NA	NA	NA	P74015SYNY3,	NA	NA	NA	NA	NA	NA	NA	CUST_1416_PI424014020	chromosome	297374	297420	47	+	0.20488	-0.493775	0.626753
slr0423-int1	4505	4773	57	13	0	CUST_1921_PI423872883	slr0423-int1	GGAAAGATCAATTACCCGTCCCCCAGTAAAGGGCCCCCGGTCATTAATAC	slr0423	int	RlpA-likeprotein	slr0423-int1	slr0423	Synechocystissp.(strainPCC6803)	321	Q55752	slr0423	1148:Synechocystissp.pcc6803	NA	completeproteome,	IPR005132:RarelipoproteinA,IPR012997:RarelipoproteinA,bacterial,	NA	NA	952485,	NA	NA	rlpA,	rlpA,slr0423,	RlpA-likeprotein,	NA	Cellenvelopebiogenesis,outermembrane,	NA	P74015SYNY3,	Q55752	slr0423	hypothetical protein	P	Hypothetical	NA	NA	CUST_1921_PI423872883	chromosome	2707577	2707626	50	-	-0.923134	-1.71976	-1.23645
slr2018-1-0-x	867	899	11	49	0	CUST_568_PI423872883	slr2018-1-0-x	GCATTGGTCTAAAGAGCTAGGACTGGTGCCGCTAGGATTTCTATCACTCAGAAAAACTTC	slr2018	1	Slr2018protein	slr2018-1-0-x	slr2018	Synechocystissp.(strainPCC6803)	799	P73238	slr2018	1148:Synechocystissp.pcc6803	NA	completeproteome,	NA	NA	NA	953888,	NA	NA	slr2018,	slr2018,	Slr2018protein,	NA	NA	PIRSF020942:PIRSF020942,	P74015SYNY3,	P73238	slr2018	unknown protein	Z	Unknown	NA	NA	CUST_568_PI423872883	chromosome	759075	759134	60	-	-0.679964	-0.702763	-1.01678
slr1619-as1	17483	18661	220	46	0	CUST_1773_PI424014020	slr1619-as1	GCGTGAAACTAATCGAAATGGTTACACTTATAACTATTCATGGCTAGGCCGCCCCATTAT	slr1619	as	Slr1619protein	slr1619-as1	slr1619	Synechocystissp.(strainPCC6803)	249	P72897	slr1619	1148:Synechocystissp.pcc6803	NA	completeproteome,	IPR007072:Cephalosporinhydroxylase,	NA	NA	953532,	NA	NA	slr1619,	slr1619,	Slr1619protein,	NA	Defensemechanisms,	PIRSF033224:S-adenosyl-L-methionine-dependentcephalosporinCmethyltransferase,	P74015SYNY3,	P72897	slr1619	hypothetical protein	P	Hypothetical	NA	NA	CUST_1773_PI424014020	chromosome	364342	364401	60	+	-0.788378	-1.32178	-0.435908
sll1784	3787	4007	48	12	0	CUST_5848_PI424014020	sll1784	GGACTCGATATTTGGGCCCGTAAACGATCTGATTGGGTTCAGTATTAACAGTGTACACAG	sll1784		Sll1784protein	sll1784	sll1784	Synechocystissp.(strainPCC6803)	267	P73601	sll1784	1148:Synechocystissp.pcc6803	NA	completeproteome,	NA	GO:0005623~cell,GO:0030288~outermembrane-boundedperiplasmicspace,GO:0030312~externalencapsulatingstructure,GO:0030313~cellenvelope,GO:0031975~envelope,GO:0042597~periplasmicspace,GO:0044462~externalencapsulatingstructurepart,GO:0044464~cellpart,	NA	954278,	NA	NA	sll1784,	sll1784,	Sll1784protein,	NA	Carbohydratetransportandmetabolism/Generalfunctionpredictiononly,	PIRSF005800:hypotheticalproteinsll1785,	P74015SYNY3,	P73601	sll1784	periplasmic protein	NA	NA	NA	NA	CUST_5848_PI424014020	chromosome	1189472	1189531	60	+	0.618524	-0.485035	0.574337
NC-281	5048	5350	63	80	0	CUST_16603_PI424014020	NC-281	GGCCAAGGAGCACTCAGATTGTGTTAACGTTCAGGGGAGTTGCTTAACACAATTTTC	NC	281	NA	NC-281	NA	NA	NA	NA	NA	NA	NA	NA	NA	NA	NA	NA	NA	NA	NA	NA	NA	NA	NA	NA	P74015SYNY3,	NA	NA	NA	NA	NA	NA	NA	CUST_16603_PI424014020	chromosome	3433204	3433260	57	+	-0.164404	0.563513	0.429457
slr1590-int1	7236	7675	91	25	0	CUST_316_PI423872883	slr1590-int1	AAAATACAACTTTGCAAACAAGCTATAAGAGCTTGGGGTTAAATTTCTGCCACCGCACG	slr1590	int	Slr1590protein	slr1590-int1	slr1590	Synechocystissp.(strainPCC6803)	295	P72968	slr1590	1148:Synechocystissp.pcc6803	NA	completeproteome,	NA	NA	NA	953605,	NA	NA	slr1590,	slr1590,	Slr1590protein,	NA	NA	PIRSF035098:PIRSF035098,	P74015SYNY3,	P72968	slr1590	hypothetical protein	P	Hypothetical	NA	NA	CUST_316_PI423872883	chromosome	447674	447732	59	-	-0.638553	-2.21241	-0.209814
slr1218-5'UTR	1421	1487	18	42	0	CUST_5075_PI424014020	slr1218-5'UTR	GCGCCTAGTCGCTTTCGGGTGAATAGGATGACAAAATCCTAATGGTTTGCAT	slr1218	5'UTR	Slr1218protein	slr1218-5'UTR	slr1218	Synechocystissp.(strainPCC6803)	158	P73461	slr1218	1148:Synechocystissp.pcc6803	NA	completeproteome,	NA	NA	NA	954124,	NA	NA	slr1218,	slr1218,	Slr1218protein,	NA	NA	PIRSF007083:uncharacterizedconservedprotein,	P74015SYNY3,	P73461	slr1218	hypothetical protein YCF39	P	Hypothetical	NA	NA	CUST_5075_PI424014020	chromosome	1018598	1018649	52	-	0.0662982	-0.85097	-0.414538
slr7102-int1	1481	1547	19	17	0	CUST_41_PI423873070	slr7102-int1	CATCGGTAAGCCACACCCCTTTCATCTTGTCCGTTTCTTTAGCAGTCCGAG	slr7102	int	Slr7102protein	slr7102-int1	slr7102	Synechocystissp.(strainPCC6803)	338	Q6ZE96	slr7102	1148:Synechocystissp.pcc6803	NA	Plasmid,	IPR003790:ProteinofunknownfunctionDUF187,	NA	NA	2656044,	NA	NA	slr7102,	slr7102,	Slr7102protein,	NA	Functionunknown,	NA	P74015SYNY3,	Q6ZE96	slr7102	hypothetical protein	P	Hypothetical	NA	NA	NA	NA	NA	NA	NA	NA	-1.01718	-0.795835	0.506322
sll1334-int4	29927	31988	377	28	0	CUST_2330_PI423872883	sll1334-int4	CCGGGAAACCAAATTAGGGTTACCCACACCCAATCTATAGATACCTACTGCAGATACAAT	sll1334	int	Sll1334protein	sll1334-int4	sll1334	Synechocystissp.(strainPCC6803)	509	P74537	sll1334	1148:Synechocystissp.pcc6803	NA	NA	IPR003018:GAF,IPR003661:HistidinekinaseA,N-terminal,	GO:0005623~cell,GO:0016020~membrane,GO:0044464~cellpart,	SM00065:GAF,SM00388:HisKA,	952094,	NA	GO:0007154~cellcommunication,GO:0007165~signaltransduction,GO:0009987~cellularprocess,	sll1334,	sll1334,	Sll1334protein,	GO:0000155~two-componentsensoractivity,GO:0000166~nucleotidebinding,GO:0003824~catalyticactivity,GO:0004672~proteinkinaseactivity,GO:0004673~proteinhistidinekinaseactivity,GO:0004871~signaltransduceractivity,GO:0005488~binding,GO:0005524~ATPbinding,GO:0016301~kinaseactivity,GO:0016740~transferaseactivity,GO:0016772~transferaseactivity,transferringphosphorus-containinggroups,GO:0016773~phosphotran…	Signaltransductionmechanisms,	PIRSF026402:PIRSF026402,	P74015SYNY3,	P74537	sll1334	two-component sensor histidine kinase	J	Regulatory functions	NA	NA	CUST_2330_PI423872883	chromosome	3290507	3290566	60	+	-0.241605	-1.06327	0.142965
sml0003-int1	10109	10746	127	36	0	CUST_77_PI423872883	sml0003-int1	GTTTGACAATGGTTAACCAAGGCTTAGCTTTCGCTTTGTTTCCCGGTTTGAATAAACAGG	sml0003	int	PhotosystemIIreactioncenterproteinM(PSII-M)	sml0003-int1	psbM(sml0003)	Synechocystissp.(strainPCC6803)	35	P72701	sml0003	1148:Synechocystissp.pcc6803	syn00195:Photosynthesis,	Photosynthesis,membrane,photosystemii,thylakoid,transmembrane,	IPR007826:PhotosystemIIproteinPsbM,	GO:0005622~intracellular,GO:0005623~cell,GO:0005737~cytoplasm,GO:0005886~plasmamembrane,GO:0009521~photosystem,GO:0009523~photosystemII,GO:0009536~plastid,GO:0009579~thylakoid,GO:0016020~membrane,GO:0016021~integraltomembrane,GO:0016023~cytoplasmicmembrane-boundvesicle,GO:0030075~plasmamembrane-derivedthylakoid,GO:0030096~plasmamembrane-derivedthylakoidphotosystemII,GO:0031224~intrinsictomembrane…	NA	953325,	NA	GO:0006091~generationofprecursormetabolitesandenergy,GO:0008152~metabolicprocess,GO:0015979~photosynthesis,GO:0019684~photosynthesis,lightreaction,	psbM,	\psbM,psbM;sml0003,sml0003,\\\\\""	PSII-M,PhotosystemIIreactioncenterproteinM,PhotosystemIIreactioncenterproteinM(PSII-M),	NA	NA	PIRSF002921:photosystemIIproteinPsbM,	P74015SYNY3,	P72701	sml0003	photosystem II reaction center M protein	H	Photosynthesis and respiration	H7	Photosystem II	CUST_77_PI423872883	chromosome	146701	146760	60	+	-0.319773	-1.27856	-0.304515
slr1841-as2	7899	8384	99	54	0	CUST_4792_PI424014020	slr1841-as2	TACATTGCTGCTTGGGGCGGTATCTGGGATGACTTCGTTCCTACCCTGAAC	slr1841	as	Slr1841protein	slr1841-as2	slr1841	Synechocystissp.(strainPCC6803)	630	P73409	slr1841	1148:Synechocystissp.pcc6803	NA	completeproteome,	IPR000985:Legumelectin,alpha,IPR001119:S-layerhomologyregion,IPR007049:Carbohydrate-selectiveporinOprB,	GO:0005623~cell,GO:0016020~membrane,GO:0016021~integraltomembrane,GO:0031224~intrinsictomembrane,GO:0044425~membranepart,GO:0044464~cellpart,	NA	954072,	NA	GO:0006810~transport,GO:0051179~localization,GO:0051234~establishmentoflocalization,	slr1841,	slr1841,	Slr1841protein,	GO:0005215~transporteractivity,	NA	PIRSF015833:Synechocystishypotheticalproteinslr0042,	P74015SYNY3,	P73409	slr1841	\probable porin; major outer membrane protein\\\\\""	C	Cell envelope	C1	Membranes	CUST_4792_PI424014020	chromosome	959025	959075	51	+	-1.08638	-1.9074	-0.116673
sll1484-5'UTR	13285	14164	167	54	0	CUST_16395_PI424014020	sll1484-5'UTR	CGCAAGTAAAAAGTGGGGCCAATTTCCTGGAAACTGGAACCCCACTTAACAAAACTTAG	sll1484	5'UTR	NA	sll1484-5'UTR	NA	NA	NA	NA	sll1484	NA	NA	NA	NA	NA	NA	NA	NA	NA	NA	NA	NA	NA	NA	NA	P74015SYNY3,	NA	sll1484	type 2 NADH dehydrogenase	H	Photosynthesis and respiration	H5	NADH dehydrogenase	CUST_16395_PI424014020	chromosome	3391558	3391616	59	+	-0.300604	0.152052	0.286577
NC-1547	7719	8193	97	33	0	CUST_4714_PI424014020	NC-1547	GGCAGGGGGAGGATTAAGGATAGTAAAAACCTCAGCCAGTCCCCCTG	NC	1547	NA	NC-1547	NA	NA	NA	NA	NA	NA	NA	NA	NA	NA	NA	NA	NA	NA	NA	NA	NA	NA	NA	NA	P74015SYNY3,	NA	NA	NA	NA	NA	NA	NA	CUST_4714_PI424014020	chromosome	943976	944022	47	-	0.187559	-1.68907	0.378808
slr0368	6490	6875	81	75	0	CUST_11501_PI424014020	slr0368	AAAAAGCTTCCCCTACCCATGGCGATCGCCGGGGGCGGGAATGTCCAGAGTGCAAAGATC	slr0368		NA	slr0368	NA	NA	NA	NA	slr0368	NA	NA	NA	NA	NA	NA	NA	NA	NA	NA	NA	NA	NA	NA	NA	P74015SYNY3,	NA	slr0368	unknown protein	Z	Unknown	NA	NA	CUST_11501_PI424014020	chromosome	2365808	2365867	60	-	0.431	-0.214299	0.662361
sll0430-as1	39554	42304	498	59	0	CUST_16945_PI424014020	sll0430-as1	AAAAAGGTTTTGATGCGGAGGGCATGAAAGGTTTCATTGAACGCTCTAATGCGGTATTAA	sll0430	as	Heatshockprotein	sll0430-as1	htpG(sll0430)	Synechocystissp.(strainPCC6803)	658	P74702	sll0430	1148:Synechocystissp.pcc6803	NA	atp-binding,chaperone,nucleotide-binding,stressresponse,	IPR001404:HeatshockproteinHsp90,IPR003594:ATP-bindingregion,ATPase-like,	NA	SM00387:HATPasec,	952280,	NA	GO:0006457~proteinfolding,GO:0006950~responsetostress,GO:0006986~responsetounfoldedprotein,GO:0008152~metabolicprocess,GO:0009607~responsetobioticstimulus,GO:0009987~cellularprocess,GO:0019538~proteinmetabolicprocess,GO:0042221~responsetochemicalstimulus,GO:0043170~macromoleculemetabolicprocess,GO:0044237~cellularmetabolicprocess,GO:0044238~primarymetabolicprocess,GO:0044260~cellularmacromolecule…	htpG,	\htpG,htpG;sll0430,sll0430,\\\\\""	Heatshockprotein,	GO:0000166~nucleotidebinding,GO:0005488~binding,GO:0005515~proteinbinding,GO:0005524~ATPbinding,GO:0017076~purinenucleotidebinding,GO:0030554~adenylnucleotidebinding,GO:0032553~ribonucleotidebinding,GO:0032555~purineribonucleotidebinding,GO:0032559~adenylribonucleotidebinding,GO:0051082~unfoldedproteinbinding,	NA	PIRSF002583:heatshockprotein,HSP90/HTPGtypes,	P74015SYNY3,	P74702	sll0430	HtpG	NA	NA	NA	NA	CUST_16945_PI424014020	chromosome	3514252	3514311	60	-	-0.145276	-0.434532	-0.470479
sll0371-as1	2335	2456	29	76	0	CUST_13263_PI424014020	sll0371-as1	AGAACAAAAAAATGACTTTAACAAGCGAGTCACTTCATTGGGCAGT	sll0371	as	Sll0371protein	sll0371-as1	sll0371	Synechocystissp.(strainPCC6803)	521	Q55755	sll0371	1148:Synechocystissp.pcc6803	NA	completeproteome,	IPR000477:RNA-directedDNApolymerase(reversetranscriptase),	NA	NA	952555,	NA	GO:0006139~nucleobase,nucleoside,nucleotideandnucleicacidmetabolicprocess,GO:0006259~DNAmetabolicprocess,GO:0006260~DNAreplication,GO:0006278~RNA-dependentDNAreplication,GO:0008152~metabolicprocess,GO:0009987~cellularprocess,GO:0043170~macromoleculemetabolicprocess,GO:0043283~biopolymermetabolicprocess,GO:0044237~cellularmetabolicprocess,GO:0044238~primarymetabolicprocess,	sll0371,	sll0371,	Sll0371protein,	GO:0003676~nucleicacidbinding,GO:0003723~RNAbinding,GO:0003824~catalyticactivity,GO:0003964~RNA-directedDNApolymeraseactivity,GO:0005488~binding,GO:0016740~transferaseactivity,GO:0016772~transferaseactivity,transferringphosphorus-containinggroups,GO:0016779~nucleotidyltransferaseactivity,	NA	PIRSF020861:uncharacterizedconservedprotein,	P74015SYNY3,	Q55755	sll0371	unknown protein	Z	Unknown	NA	NA	CUST_13263_PI424014020	chromosome	2713271	2713316	46	-	-0.427217	-0.755601	0.637349
NC-1082	16502	17624	208	29	0	CUST_5143_PI424014020	NC-1082	GGGGGTATGGAAAAATACCCAAAAACAACGCCGCGATGGCTAGAGATTCG	NC	1082	NA	NC-1082	NA	NA	NA	NA	NA	NA	NA	NA	NA	NA	NA	NA	NA	NA	NA	NA	NA	NA	NA	NA	P74015SYNY3,	NA	NA	NA	NA	NA	NA	NA	CUST_5143_PI424014020	chromosome	1031109	1031158	50	-	-0.0339832	-1.60456	-0.33373
sll0793-as1	11132	11841	140	26	0	CUST_14894_PI424014020	sll0793-as1	GGACTGGCTTGGAGCGGCGATCGCCTTGGTTGGTGTATTAGTGAT	sll0793	as	UPF0060membraneproteinsll0793	sll0793-as1	sll0793	Synechocystissp.(strainPCC6803)	108	Q55939	sll0793	1148:Synechocystissp.pcc6803	NA	completeproteome,innermembrane,membrane,transmembrane,	IPR003844:ProteinofunknownfunctionUPF0060,	GO:0005623~cell,GO:0016020~membrane,GO:0016021~integraltomembrane,GO:0031224~intrinsictomembrane,GO:0044425~membranepart,GO:0044464~cellpart,	NA	952483,	NA	NA	sll0793,	sll0793,	UPF0060membraneproteinsll0793,	NA	NA	PIRSF004706:hypotheticalproteinb1582,	P74015SYNY3,	Q55939	sll0793	hypothetical protein	P	Hypothetical	NA	NA	CUST_14894_PI424014020	chromosome	3060491	3060535	45	-	-0.627066	-1.18124	-0.833191
slr2027-int1	17393	18562	219	32	0	CUST_584_PI423872883	slr2027-int1	GTAAGCCTCCCCTTAAATCCCGACGGCAAAACAGTGCACTAGCTAGACAG	slr2027	int	Slr2027protein	slr2027-int1	slr2027	Synechocystissp.(strainPCC6803)	464	P73249	slr2027	1148:Synechocystissp.pcc6803	NA	completeproteome,	NA	NA	NA	953899,	NA	NA	slr2027,	slr2027,	Slr2027protein,	NA	Cellenvelopebiogenesis,outermembrane,	PIRSF035091:PIRSF035091,	P74015SYNY3,	P73249	slr2027	unknown protein	Z	Unknown	NA	NA	CUST_584_PI423872883	chromosome	773014	773063	50	-	-0.341793	-0.737788	-0.216764
slr1098	10076	10710	126	85	0	CUST_922_PI424014020	slr1098	CAATCCCTTGCGGACATAACCATTGAAATCTGTTTGCAAACTTTGAATTAGCGGTTCCAC	slr1098		Slr1098protein	slr1098	slr1098	Synechocystissp.(strainPCC6803)	252	P72742	slr1098	1148:Synechocystissp.pcc6803	NA	completeproteome,	IPR004155:PBSlyaseHEAT-likerepeat,IPR011989:Armadillo-likehelical,	GO:0005622~intracellular,GO:0005623~cell,GO:0005737~cytoplasm,GO:0005886~plasmamembrane,GO:0009536~plastid,GO:0009579~thylakoid,GO:0009842~cyanelle,GO:0009843~cyanellethylakoid,GO:0016020~membrane,GO:0016023~cytoplasmicmembrane-boundvesicle,GO:0030075~plasmamembrane-derivedthylakoid,GO:0030076~light-harvestingcomplex,GO:0030089~phycobilisome,GO:0031410~cytoplasmicvesicle,GO:0031976~plastidthylako…	SM00567:EZHEAT,	953376,	NA	GO:0008152~metabolicprocess,GO:0009987~cellularprocess,GO:0016226~iron-sulfurclusterassembly,GO:0031163~metallo-sulfurclusterassembly,GO:0044237~cellularmetabolicprocess,GO:0051186~cofactormetabolicprocess,	slr1098,	slr1098,	Slr1098protein,	GO:0003824~catalyticactivity,GO:0005488~binding,GO:0005515~proteinbinding,GO:0016829~lyaseactivity,	Energyproductionandconversion,	PIRSF015831:phycocyanobilinlyase,subunitalpha(CpcE)type,	P74015SYNY3,	P72742	slr1098	hypothetical protein	P	Hypothetical	NA	NA	CUST_922_PI424014020	chromosome	195153	195212	60	-	-0.094032	-2.0506	-0.588042
sll0095-5'UTR	5929	6278	74	73	0	CUST_14583_PI424014020	sll0095-5'UTR	AAATAACAGAAAAACCCTAGTGACCGCCAGTTGTCTGCGCCACGGCCTAC	sll0095	5'UTR	Uncharacterizedproteinsll0095	sll0095-5'UTR	sll0095	Synechocystissp.(strainPCC6803)	567	Q55884	sll0095	1148:Synechocystissp.pcc6803	NA	completeproteome,	IPR000719:Proteinkinase,core,IPR004147:ABC-1,	NA	NA	952325,	NA	GO:0006464~proteinmodificationprocess,GO:0006468~proteinaminoacidphosphorylation,GO:0006793~phosphorusmetabolicprocess,GO:0006796~phosphatemetabolicprocess,GO:0008152~metabolicprocess,GO:0009987~cellularprocess,GO:0016310~phosphorylation,GO:0019538~proteinmetabolicprocess,GO:0043170~macromoleculemetabolicprocess,GO:0043283~biopolymermetabolicprocess,GO:0043412~biopolymermodification,GO:0043687~po…	sll0095,	sll0095,	Uncharacterizedproteinsll0095,	GO:0000166~nucleotidebinding,GO:0003824~catalyticactivity,GO:0004672~proteinkinaseactivity,GO:0005488~binding,GO:0005524~ATPbinding,GO:0016301~kinaseactivity,GO:0016740~transferaseactivity,GO:0016772~transferaseactivity,transferringphosphorus-containinggroups,GO:0016773~phosphotransferaseactivity,alcoholgroupasacceptor,GO:0017076~purinenucleotidebinding,GO:0030554~adenylnucleotidebinding,GO:00325…	Generalfunctionpredictiononly,	PIRSF006556:SynechocystisABCtransporterslr1919,	P74015SYNY3,	Q55884	sll0095	hypothetical protein	P	Hypothetical	NA	NA	CUST_14583_PI424014020	chromosome	2990403	2990452	50	+	-0.198822	-2.23251	-0.397223
NC-251	14284	15243	180	28	0	CUST_11475_PI424014020	NC-251	ATGACCTGATCCCCGTGTTTTTTATTATGTTAAGGGTCTTTATAAAGGTGACCCCGTGTT	SyR11	251	NA	ncr1160, SyR11	NA	NA	NA	NA	NA	NA	NA	NA	NA	NA	NA	NA	NA	NA	NA	NA	NA	NA	NA	NA	P74015SYNY3,	NA	NA	NA	NA	NA	NA	NA	CUST_11475_PI424014020	chromosome	2347301	2347360	60	-	-0.351712	-1.53478	0.874286
sll1305-int1	18614	19889	234	84	0	CUST_858_PI423872883	sll1305-int1	CATCGGGAATATCGGAATCCCCCTGACCCCTCATATCCAGGGCAA	sll1305	int	Sll1305protein	sll1305-int1	sll1305	Synechocystissp.(strainPCC6803)	295	P73598	sll1305	1148:Synechocystissp.pcc6803	NA	completeproteome,	IPR000073:Alpha/betahydrolasefold-1,IPR000639:Epoxidehydrolase,	NA	NA	954273,	NA	NA	sll1305,	sll1305,	Sll1305protein,	GO:0003824~catalyticactivity,	NA	NA	P74015SYNY3,	P73598	sll1305	probable hydrolase	O	Other categories	O7	Other	CUST_858_PI423872883	chromosome	1186964	1187008	45	+	-1.2011	-1.0411	-0.107559
slr0408-as2	9195	9775	115	85	0	CUST_10630_PI424014020	slr0408-as2	CAACCAGGACAGGACCAAAAAGTAACATTGGGAGTTGGCCCTGGGGGCAATTTACTG	slr0408	as	Slr0408protein	slr0408-as2	slr0408	Synechocystissp.(strainPCC6803)	4199	P74440	slr0408	1148:Synechocystissp.pcc6803	NA	completeproteome,	IPR002860:Glycosidehydrolase,BNRrepeat,IPR003644:Na-Caexchanger/integrin-beta4,IPR011801:Cyanobacteriallongproteinrepeat,IPR013517:FG-GAP,IPR013519:Integrinalphabeta-propellor,	GO:0005623~cell,GO:0016020~membrane,GO:0016021~integraltomembrane,GO:0031224~intrinsictomembrane,GO:0044425~membranepart,GO:0044464~cellpart,	SM00191:Intalpha,SM00237:Calxbeta,SM00560:LamGL,	953131,	NA	GO:0007154~cellcommunication,GO:0009987~cellularprocess,	slr0408,	slr0408,	Slr0408protein,	NA	NA	PIRSF010347:Synechocystishypotheticalproteinslr0408,	P74015SYNY3,	P74440	slr0408	unknown protein	Z	Unknown	NA	NA	CUST_10630_PI424014020	chromosome	2163133	2163189	57	+	-0.624794	-2.78241	-1.90884
slr1291-int1	13426	14315	169	35	0	CUST_180_PI423872883	slr1291-int1	GAAGAGGGCGGCGACTAACGGCAGGGCAATCATCGTTGTCAGCCAG	slr1291	int	NAD(P)H-quinoneoxidoreductasechain4-2(EC1.6.5.-)(NAD(P)HdehydrogenaseI,subunitD-2)(NDH-1,chain4-2)	slr1291-int1	ndhD2(slr1291)	Synechocystissp.(strainPCC6803)	559	P72823	slr1291	1148:Synechocystissp.pcc6803	syn00190:Oxidativephosphorylation,	NAD,membrane-associatedcomplex,nadp,oxidativephosphorylation,oxidoreductase,plastoquinone,quinone,respiratorychain,	IPR001750:NADH/Ubiquinone/plastoquinone(complexI),IPR003918:NADH-ubiquinoneoxidoreductase,chain4,IPR010227:Proton-translocatingNADH-quinoneoxidoreductase,chainM,	GO:0005622~intracellular,GO:0005623~cell,GO:0009521~photosystem,GO:0009523~photosystemII,GO:0009579~thylakoid,GO:0032991~macromolecularcomplex,GO:0043226~organelle,GO:0043227~membrane-boundorganelle,GO:0043229~intracellularorganelle,GO:0043231~intracellularmembrane-boundorganelle,GO:0043234~proteincomplex,GO:0044422~organellepart,GO:0044424~intracellularpart,GO:0044436~thylakoidpart,GO:0044446~in…	NA	953457,	1.6.5.-,	GO:0006091~generationofprecursormetabolitesandenergy,GO:0006118~electrontransport,GO:0006119~oxidativephosphorylation,GO:0006793~phosphorusmetabolicprocess,GO:0006796~phosphatemetabolicprocess,GO:0008152~metabolicprocess,GO:0009987~cellularprocess,GO:0016310~phosphorylation,GO:0042773~ATPsynthesiscoupledelectrontransport,GO:0044237~cellularmetabolicprocess,	ndhD2,	\ndhD2,ndhD2;slr1291,slr1291,\\\\\""	NAD(P)HdehydrogenaseI,subunitD-2,NAD(P)H-quinoneoxidoreductasechain4-2,NAD(P)H-quinoneoxidoreductasechain4-2(EC1.6.5.-)(NAD(P)HdehydrogenaseI,subunitD-2)(NDH-1,chain4-2),NDH-1,chain4-2,	GO:0003824~catalyticactivity,GO:0003954~NADHdehydrogenaseactivity,GO:0005488~binding,GO:0008137~NADHdehydrogenase(ubiquinone)activity,GO:0009055~electroncarrieractivity,GO:0016491~oxidoreductaseactivity,GO:0016651~oxidoreductaseactivity,actingonNADHorNADPH,GO:0016655~oxidoreductaseactivity,actingonNADHorNADPH,quinoneorsimilarcompoundasacceptor,GO:0048037~cofactorbinding,GO:0048038~quinonebinding,…	NA	PIRSF000227:NADHdehydrogenase(ubiquinone)chain4,	P74015SYNY3,	P72823	slr1291	NADH dehydrogenase subunit 4	H	Photosynthesis and respiration	H5	NADH dehydrogenase	CUST_180_PI423872883	chromosome	286181	286226	46	-	-0.464178	0.171697	0.17505
slr0770-as2	7804	8284	98	39	0	CUST_11633_PI424014020	slr0770-as2	CGGTCCAGTACCCCTTCTTTGATGGAAGCAAAATTAAGAAAAGTTCATGGCAAACAGGAT	slr0770	as	Slr0770protein	slr0770-as2	slr0770	Synechocystissp.(strainPCC6803)	106	Q55605	slr0770	1148:Synechocystissp.pcc6803	NA	completeproteome,	IPR007367:ProteinofunknownfunctionDUF433,	NA	NA	952730,	NA	NA	slr0770,	slr0770,	Slr0770protein,	NA	Functionunknown,	PIRSF026439:PIRSF026439,	P74015SYNY3,	Q55605	slr0770	hypothetical protein	P	Hypothetical	NA	NA	CUST_11633_PI424014020	chromosome	2394490	2394549	60	+	0.207263	1.3598	0.139972
slr0738-5'UTR	15536	16580	196	5	0	CUST_553_PI424014020	slr0738-5'UTR	CATTGAAAGAGCGAACTGTCAAAGGTTCAGTAGTGCCTTTAACAAATTCGCCCGTTAGTT	slr0738	5'UTR	Probableanthranilatesynthasecomponent1(EC4.1.3.27)(AnthranilatesynthasecomponentI)	slr0738-5'UTR	trpE(slr0738)	Synechocystissp.(strainPCC6803)	508	P20170	slr0738	1148:Synechocystissp.pcc6803	syn00400:Phenylalanine,tyrosineandtryptophanbiosynthesis,syn02020:Two-componentsystem-General,	Aromaticaminoacidbiosynthesis,amino-acidbiosynthesis,carbon-carbonlyase,lyase,oxo-acid-lyase,tryptophanbiosynthesis,	IPR005256:AnthranilatesynthasecomponentI,IPR005801:AnthranilatesynthasecomponentIandchorismatebindingprotein,IPR006805:AnthranilatesynthasecomponentI,N-terminal,	NA	NA	953222,	4.1.3.27,	GO:0000162~tryptophanbiosyntheticprocess,GO:0006082~organicacidmetabolicprocess,GO:0006519~aminoacidandderivativemetabolicprocess,GO:0006520~aminoacidmetabolicprocess,GO:0006568~tryptophanmetabolicprocess,GO:0006575~aminoacidderivativemetabolicprocess,GO:0006576~biogenicaminemetabolicprocess,GO:0006586~indolalkylaminemetabolicprocess,GO:0006725~aromaticcompoundmetabolicprocess,GO:0006807~nitrogen…	trpE,	\slr0738,trpE,trpE;slr0738,\\\\\""	AnthranilatesynthasecomponentI,Probableanthranilatesynthasecomponent1,Probableanthranilatesynthasecomponent1(EC4.1.3.27)(AnthranilatesynthasecomponentI),	GO:0003824~catalyticactivity,GO:0004049~anthranilatesynthaseactivity,GO:0016829~lyaseactivity,GO:0016830~carbon-carbonlyaseactivity,GO:0016833~oxo-acid-lyaseactivity,	Aminoacidtransportandmetabolism/Coenzymemetabolism,	PIRSF001373:anthranilatesynthasecomponentI,	P74015SYNY3,	P20170	slr0738	anthranilate synthetase alpha-subunit	A	Amino acid biosynthesis	A1	Aromatic amino acid family	CUST_553_PI424014020	chromosome	127112	127171	60	-	-0.266732	-2.72079	0.526113
ssr3383	1637	1713	21	13	0	CUST_7069_PI424014020	ssr3383	CAACTTCGTAAAATAGGTATTTTGTAATTCCCGTTGTGTCCGAATCCGGGTTTGGCTAGG	ssr3383		Phycobilisome7.8kDalinkerpolypeptide,allophycocyanin-associated,core(LC7.8)	apcC, ssr3383	apcC(ssr3383)	Synechocystissp.(strainPCC6803)	67	Q01950	ssr3383	1148:Synechocystissp.pcc6803	syn00196:Photosynthesis-antennaproteins,	Photosynthesis,membrane,phycobilisome,thylakoid,	IPR008213:CpcDphycobilisomelinker-like,IPR011134:Allophycocyaninlinkerprotein,	GO:0005622~intracellular,GO:0005623~cell,GO:0005737~cytoplasm,GO:0005886~plasmamembrane,GO:0009536~plastid,GO:0009579~thylakoid,GO:0009842~cyanelle,GO:0009843~cyanellethylakoid,GO:0016020~membrane,GO:0016023~cytoplasmicmembrane-boundvesicle,GO:0030075~plasmamembrane-derivedthylakoid,GO:0030076~light-harvestingcomplex,GO:0030089~phycobilisome,GO:0031410~cytoplasmicvesicle,GO:0031976~plastidthylako…	NA	NA	NA	GO:0006091~generationofprecursormetabolitesandenergy,GO:0008152~metabolicprocess,GO:0009765~photosynthesis,lightharvesting,GO:0015979~photosynthesis,GO:0019684~photosynthesis,lightreaction,	NA	apcC,ssr3383,	LC7.8,Phycobilisome7.8kDalinkerpolypeptide,allophycocyanin-associated,core,	GO:0005488~binding,GO:0005515~proteinbinding,	NA	NA	P74015SYNY3,	Q01950	ssr3383	phycobilisome small core linker polypeptide	H	Photosynthesis and respiration	H8	Phycobilisome	CUST_7069_PI424014020	chromosome	1431728	1431787	60	-	-0.239796	-3.80308	-0.737814
sll1119-as4	18415	19669	232	34	0	CUST_4339_PI424014020	sll1119-as4	CACCGTCCTCCCCTCACCCTCAGCTATCTGTTGGATGATTCTCTCCATA	sll1119	as	Uncharacterizedproteinsll1119	sll1119-as4	sll1119	Synechocystissp.(strainPCC6803)	361	P73341	sll1119	1148:Synechocystissp.pcc6803	NA	completeproteome,	IPR002575:Aminoglycosidephosphotransferase,	NA	NA	953995,	NA	NA	sll1119,	sll1119,	Uncharacterizedproteinsll1119,	NA	Generalfunctionpredictiononly,	NA	P74015SYNY3,	P73341	sll1119	hypothetical protein	P	Hypothetical	NA	NA	CUST_4339_PI424014020	chromosome	873953	874001	49	-	-0.744457	-0.0395911	-0.832817
slr1601-int1	8792	9336	110	71	0	CUST_335_PI423872883	slr1601-int1	CTAGCCACTTATGCTCAGGCTGAAACTTTTGTTCCGGGCGCTTACGACTTTTG	slr1601	int	Slr1601protein	slr1601-int1	slr1601	Synechocystissp.(strainPCC6803)	125	P72987	slr1601	1148:Synechocystissp.pcc6803	NA	completeproteome,	NA	NA	NA	953625,	NA	NA	slr1601,	slr1601,	Slr1601protein,	NA	NA	PIRSF020937:PIRSF020937,	P74015SYNY3,	P72987	slr1601	hypothetical protein	P	Hypothetical	NA	NA	CUST_335_PI423872883	chromosome	467483	467535	53	-	0.949676	-1.1103	0.289678
sll1578-int1	105	107	2	22	0	CUST_544_PI423872883	sll1578-int1	AATTAGCTTCGTCACGGGCATCGCCACTCAAGCCGTGGTTAGCTTTGATGTATTTC	sll1578	int	C-phycocyaninalphachain	sll1578-int1	cpcA(sll1578)	Synechocystissp.(strainPCC6803)	162	Q54715	sll1578	1148:Synechocystissp.pcc6803	syn00196:Photosynthesis-antennaproteins,	Directproteinsequencing,Photosynthesis,bilepigment,chromophore,electrontransport,membrane,phycobilisome,thylakoid,transport,	IPR001659:Phycobilisomealpha,betaandanchorchains,IPR006246:Phycocyanin,alphasubunit,IPR012128:Phycobilisomealphaandbetachains,	GO:0005622~intracellular,GO:0005623~cell,GO:0005737~cytoplasm,GO:0005886~plasmamembrane,GO:0009503~thylakoidlight-harvestingcomplex,GO:0009507~chloroplast,GO:0009534~chloroplastthylakoid,GO:0009535~chloroplastthylakoidmembrane,GO:0009536~plastid,GO:0009579~thylakoid,GO:0009842~cyanelle,GO:0009843~cyanellethylakoid,GO:0016020~membrane,GO:0016023~cytoplasmicmembrane-boundvesicle,GO:0030075~plasmame…	NA	953852,	NA	GO:0006091~generationofprecursormetabolitesandenergy,GO:0006118~electrontransport,GO:0006464~proteinmodificationprocess,GO:0006810~transport,GO:0008152~metabolicprocess,GO:0009765~photosynthesis,lightharvesting,GO:0009987~cellularprocess,GO:0015979~photosynthesis,GO:0018298~protein-chromophorelinkage,GO:0019538~proteinmetabolicprocess,GO:0019684~photosynthesis,lightreaction,GO:0043170~macromolecu…	cpcA,	\cpcA,cpcA;sll1578,sll1578,\\\\\""	C-phycocyaninalphachain,	NA	NA	PIRSF000081:phycocyanin,	P74015SYNY3,	Q54715	sll1578	phycocyanin alpha subunit	H	Photosynthesis and respiration	H8	Phycobilisome	CUST_544_PI423872883	chromosome	726384	726439	56	+	-0.190335	-3.21928	0.411467
ssl2380	2545	2681	32	46	0	CUST_1413_PI424014020	ssl2380	GAATAATGGCTAGACCGCAATCAGTGGGAGTTTTAGTAAACTCCTGGATTAATACGGTCA	ssl2380		NA	ssl2380	NA	NA	NA	NA	ssl2380	NA	NA	NA	NA	NA	NA	NA	NA	NA	NA	NA	NA	NA	NA	NA	P74015SYNY3,	NA	ssl2380	unknown protein	Z	Unknown	NA	NA	CUST_1413_PI424014020	chromosome	297461	297520	60	+	0.00433326	-0.606172	0.557536
slr1063-int1	9935	10556	125	16	0	CUST_255_PI423872883	slr1063-int1	GCTGTCAATATCACTAGCTATTACGGGAATACCGCAAGACATTACCCTAAGCAATGAGCT	slr1063	int	Slr1063protein	slr1063-int1	slr1063	Synechocystissp.(strainPCC6803)	689	P72899	slr1063	1148:Synechocystissp.pcc6803	NA	completeproteome,glycosyltransferase,transferase,	IPR001173:Glycosyltransferase,family2,IPR001296:Glycosyltransferase,group1,	NA	NA	953534,	NA	GO:0008152~metabolicprocess,GO:0009058~biosyntheticprocess,	slr1063,	slr1063,	Slr1063protein,	NA	NA	NA	P74015SYNY3,	P72899	slr1063	probable glycosyltransferase	O	Other categories	O7	Other	CUST_255_PI423872883	chromosome	367525	367584	60	-	-0.455938	-1.93648	-0.490003
slr1147-as1	31426	33605	396	30	0	CUST_3959_PI424014020	slr1147-as1	CCGCTGGTGGTTTCCCATGGTTCAACGCTGGTTGAGTCAGAAAGTTATG	slr1147	as	Sensorprotein(EC2.7.13.3)	slr1147-as1	slr1147	Synechocystissp.(strainPCC6803)	434	P73276	slr1147	1148:Synechocystissp.pcc6803	NA	Two-componentregulatorysystem,autophosphorylation,kinase,phosphohistidine,phosphoprotein,transferase,	IPR003018:GAF,IPR003594:ATP-bindingregion,ATPase-like,IPR003661:HistidinekinaseA,N-terminal,IPR004358:Histidinekinaserelatedprotein,C-terminal,IPR005467:Histidinekinase,	GO:0005623~cell,GO:0016020~membrane,GO:0044464~cellpart,	SM00065:GAF,SM00387:HATPasec,SM00388:HisKA,	953927,	2.7.13.3,	GO:0006464~proteinmodificationprocess,GO:0006468~proteinaminoacidphosphorylation,GO:0006793~phosphorusmetabolicprocess,GO:0006796~phosphatemetabolicprocess,GO:0007154~cellcommunication,GO:0007165~signaltransduction,GO:0008152~metabolicprocess,GO:0009987~cellularprocess,GO:0016310~phosphorylation,GO:0018106~peptidyl-histidinephosphorylation,GO:0018193~peptidyl-aminoacidmodification,GO:0018202~pept…	slr1147,	slr1147,	Sensorprotein,Sensorprotein(EC2.7.13.3),	GO:0000155~two-componentsensoractivity,GO:0000166~nucleotidebinding,GO:0003824~catalyticactivity,GO:0004672~proteinkinaseactivity,GO:0004673~proteinhistidinekinaseactivity,GO:0004871~signaltransduceractivity,GO:0005488~binding,GO:0005524~ATPbinding,GO:0016301~kinaseactivity,GO:0016740~transferaseactivity,GO:0016772~transferaseactivity,transferringphosphorus-containinggroups,GO:0016773~phosphotran…	NA	NA	P74015SYNY3,	P73276	slr1147	two-component sensor histidine kinase	J	Regulatory functions	NA	NA	CUST_3959_PI424014020	chromosome	811636	811684	49	+	0.151428	-2.22244	-1.90662
ssr2595	1850	1938	23	68	0	CUST_4905_PI424014020	ssr2595	GTTGAGACGGTTGTCTTGGTCGAGGCGAAATCCGCGGCTAGTCAT	ssr2595		Highlightinducibleprotein	hliB, scpD, ssr2595	ssr2595	Synechocystissp.(strainPCC6803)	70	P73429	ssr2595	1148:Synechocystissp.pcc6803	NA	completeproteome,	NA	NA	NA	954092,	NA	NA	ssr2595,	ssr2595,	Highlightinducibleprotein,	NA	NA	PIRSF005905:highlight-inducibleprotein,	P74015SYNY3,	P73429	ssr2595	high light-inducible polypeptide HliB	NA	NA	NA	NA	CUST_4905_PI424014020	chromosome	982968	983012	45	-	-0.102773	0.322619	-0.281618
us3-0-x	2922	3087	37	27	0	CUST_5142_PI424014020	us3-0-x	CATTATCGAGTCCTGTCGGTTTCCTGACAAGCCGTTTGTGCAAGGTTTTAAACTGGTAG	us3	0	NA	us3-0-x	NA	NA	NA	NA	NA	NA	NA	NA	NA	NA	NA	NA	NA	NA	NA	NA	NA	NA	NA	NA	P74015SYNY3,	NA	NA	NA	NA	NA	NA	NA	CUST_5142_PI424014020	chromosome	1031035	1031093	59	-	0.226236	-0.890369	0.00771166
NC-220	13528	14428	170	63	0	CUST_9590_PI424014020	NC-220	CAATTAAATGGGGGAATTGAATCCCAAGTCGGGGGAGAAGCTAGAAAAAAATCCCCCAG	SyR49	220	NA	ncr0910,SyR49	NA	NA	NA	NA	NA	NA	NA	NA	NA	NA	NA	NA	NA	NA	NA	NA	NA	NA	NA	NA	P74015SYNY3,	NA	NA	NA	NA	NA	NA	NA	CUST_9590_PI424014020	chromosome	1945440	1945498	59	-	-0.329088	-2.10983	-0.182733
slr0487-as1	33953	36320	428	25	0	CUST_12794_PI424014020	slr0487-as1	CATTGAGCTCCTAGGCAAAGGCCTCTGGCCCGAAGCGGCGATCGACCGGTTAAACGATAT	slr0487	as	Slr0487protein	slr0487-as1	slr0487	Synechocystissp.(strainPCC6803)	163	Q55178	slr0487	1148:Synechocystissp.pcc6803	NA	completeproteome,	IPR000014:PAS,IPR000700:PAS-associated,C-terminal,IPR001610:PACmotif,IPR013656:PASfold-4,	NA	SM00086:PAC,SM00091:PAS,	952550,	NA	GO:0000160~two-componentsignaltransductionsystem(phosphorelay),GO:0006139~nucleobase,nucleoside,nucleotideandnucleicacidmetabolicprocess,GO:0006350~transcription,GO:0006351~transcription,DNA-dependent,GO:0006355~regulationoftranscription,DNA-dependent,GO:0007154~cellcommunication,GO:0007165~signaltransduction,GO:0008152~metabolicprocess,GO:0009987~cellularprocess,GO:0010467~geneexpression,GO:0010…	slr0487,	slr0487,	Slr0487protein,	GO:0000155~two-componentsensoractivity,GO:0003824~catalyticactivity,GO:0004672~proteinkinaseactivity,GO:0004673~proteinhistidinekinaseactivity,GO:0004871~signaltransduceractivity,GO:0016301~kinaseactivity,GO:0016740~transferaseactivity,GO:0016772~transferaseactivity,transferringphosphorus-containinggroups,GO:0016773~phosphotransferaseactivity,alcoholgroupasacceptor,GO:0016775~phosphotransferaseac…	NA	PIRSF020912:PIRSF020912,	P74015SYNY3,	Q55178	slr0487	hypothetical protein	P	Hypothetical	NA	NA	CUST_12794_PI424014020	chromosome	2620260	2620319	60	+	-0.800562	-1.17918	-0.536278
ssr2194	3498	3695	44	40	0	CUST_8098_PI424014020	ssr2194	TAGCAATGCGGTTAGGATTATTGAACAATTCACCCATACCCATGCTCAAGGTTAAAACGG	ssr2194		Ssr2194protein	ssr2194	ssr2194	Synechocystissp.(strainPCC6803)	65	P74005	ssr2194	1148:Synechocystissp.pcc6803	NA	completeproteome,	NA	NA	NA	954751,	NA	NA	ssr2194,	ssr2194,	Ssr2194protein,	NA	NA	NA	P74015SYNY3,	P74005	ssr2194	unknown protein	Z	Unknown	NA	NA	CUST_8098_PI424014020	chromosome	1655004	1655063	60	-	0.113704	0.474816	0.297644
sll0823-int1	10870	11570	137	10	0	CUST_2047_PI423872883	sll0823-int1	AACACCGGGCGATCGTTCACCCTCACGGCGCAGCTACCACAGATGGCATTACGGCAATTC	sll0823	int	Succinatedehydrogenaseiron-sulfurprotein	sll0823-int1	sdhB(sll0823)	Synechocystissp.(strainPCC6803)	245	Q55431	sll0823	1148:Synechocystissp.pcc6803	syn00020:Citratecycle(TCAcycle),syn00190:Oxidativephosphorylation,syn00632:BenzoatedegradationviaCoAligation,syn00650:Butanoatemetabolism,syn00720:Reductivecarboxylatecycle(CO2fixation),	2Fe-2S,4Fe-4S,iron,iron-sulfur,iron-sulfurprotein,metal-binding,metalloprotein,oxidoreductase,	IPR001041:Ferredoxin,IPR001450:4Fe-4Sferredoxin,iron-sulphurbinding,IPR004489:Succinatedehydrogenase/fumaratereductaseiron-sulphurprotein,IPR006058:2Fe-2Sferredoxin,iron-sulphurbindingsite,IPR012285:Fumaratereductase,C-terminal,IPR012675:Beta-graspfold,ferredoxin-type,	GO:0005623~cell,GO:0016020~membrane,GO:0044464~cellpart,	NA	951963,	NA	GO:0005975~carbohydratemetabolicprocess,GO:0006084~acetyl-CoAmetabolicprocess,GO:0006091~generationofprecursormetabolitesandenergy,GO:0006099~tricarboxylicacidcycle,GO:0006118~electrontransport,GO:0006732~coenzymemetabolicprocess,GO:0008152~metabolicprocess,GO:0009056~catabolicprocess,GO:0009060~aerobicrespiration,GO:0009109~coenzymecatabolicprocess,GO:0009987~cellularprocess,GO:0043170~macromole…	sdhB,	\sdhB,sdhB;sll0823,sll0823,\\\\\""	Succinatedehydrogenaseiron-sulfurprotein,	GO:0003824~catalyticactivity,GO:0005488~binding,GO:0005506~ironionbinding,GO:0009055~electroncarrieractivity,GO:0016491~oxidoreductaseactivity,GO:0043167~ionbinding,GO:0043169~cationbinding,GO:0046872~metalionbinding,GO:0046914~transitionmetalionbinding,	NA	PIRSF000176:fumaratereductase/succinatedehydrogenase(ubiquinone),iron-sulfurprotein,	P74015SYNY3,	Q55431	sll0823	probable succinate dehydrogenase iron-sulfur protein	F	Energy metabolism	F13	TCA cycle	CUST_2047_PI423872883	chromosome	2861630	2861689	60	+	-0.0236098	0.0850064	-0.0476476
slr1227-int3	13242	14114	167	4	0	CUST_773_PI423872883	slr1227-int3	GGCGGCATTTTCAATGCGGACATTTTGATAGCCAAAACCCGCTGACAAAC	slr1227	int	Chloroplastimport-associatedchannelIAP75	slr1227-int3	IAP75(slr1227)	Synechocystissp.(strainPCC6803)	861	P73472	slr1227	1148:Synechocystissp.pcc6803	NA	completeproteome,	IPR000184:Bacterialsurfaceantigen(D15),IPR005689:Chloroplastenvelopeproteintranslocase,IAP75,IPR010827:Surfaceantigenvariablenumber,	GO:0005622~intracellular,GO:0005623~cell,GO:0005737~cytoplasm,GO:0009507~chloroplast,GO:0009526~plastidenvelope,GO:0009527~plastidoutermembrane,GO:0009536~plastid,GO:0009707~chloroplastoutermembrane,GO:0009941~chloroplastenvelope,GO:0016020~membrane,GO:0019867~outermembrane,GO:0031090~organellemembrane,GO:0031967~organelleenvelope,GO:0031968~organelleoutermembrane,GO:0031969~chloroplastmembrane,G…	NA	954135,	NA	GO:0006810~transport,GO:0006886~intracellularproteintransport,GO:0008104~proteinlocalization,GO:0009987~cellularprocess,GO:0015031~proteintransport,GO:0016043~cellularcomponentorganizationandbiogenesis,GO:0033036~macromoleculelocalization,GO:0045184~establishmentofproteinlocalization,GO:0046907~intracellulartransport,GO:0051179~localization,GO:0051234~establishmentoflocalization,GO:0051641~cellul…	IAP75,	\IAP75,IAP75;slr1227,slr1227,\\\\\""	Chloroplastimport-associatedchannelIAP75,	GO:0005215~transporteractivity,GO:0005488~binding,GO:0005515~proteinbinding,GO:0008320~proteintransmembranetransporteractivity,GO:0008565~proteintransporteractivity,GO:0015399~primaryactivetransmembranetransporteractivity,GO:0015405~P-P-bond-hydrolysis-driventransmembranetransporteractivity,GO:0015450~P-P-bond-hydrolysis-drivenproteintransmembranetransporteractivity,GO:0022804~activetransmembrane…	NA	NA	P74015SYNY3,	P73472	slr1227	chloroplastic outer envelope membrane protein homolog	C	Cell envelope	C1	Membranes	CUST_773_PI423872883	chromosome	1033054	1033103	50	-	-0.129523	-1.42357	-0.196736
slr1986	773	801	10	36	0	CUST_7062_PI424014020	slr1986	GATAGCTTGAACGGTGGAAGAGATGGGTACACCGAGGGAGTTGTAGGTTTCTTTCAAAC	slr1986		Allophycocyaninbetachain	apcB, slr1986	apcB(slr1986)	Synechocystissp.(strainPCC6803)	161	Q01952	slr1986	1148:Synechocystissp.pcc6803	syn00196:Photosynthesis-antennaproteins,	Directproteinsequencing,Methylation,Photosynthesis,bilepigment,chromophore,chromoprotein,electrontransport,membrane,methylatedaminoacid,phycobilisome,phycocyanobilin,thylakoid,transport,	IPR001659:Phycobilisomealpha,betaandanchorchains,IPR006245:Allophycocyanin,betasubunit,IPR012128:Phycobilisomealphaandbetachains,	GO:0005622~intracellular,GO:0005623~cell,GO:0005737~cytoplasm,GO:0005886~plasmamembrane,GO:0009503~thylakoidlight-harvestingcomplex,GO:0009507~chloroplast,GO:0009534~chloroplastthylakoid,GO:0009535~chloroplastthylakoidmembrane,GO:0009536~plastid,GO:0009579~thylakoid,GO:0009842~cyanelle,GO:0009843~cyanellethylakoid,GO:0016020~membrane,GO:0016023~cytoplasmicmembrane-boundvesicle,GO:0030075~plasmame…	NA	954531,	NA	GO:0006091~generationofprecursormetabolitesandenergy,GO:0006118~electrontransport,GO:0006464~proteinmodificationprocess,GO:0006810~transport,GO:0008152~metabolicprocess,GO:0009765~photosynthesis,lightharvesting,GO:0009987~cellularprocess,GO:0015979~photosynthesis,GO:0018298~protein-chromophorelinkage,GO:0019538~proteinmetabolicprocess,GO:0019684~photosynthesis,lightreaction,GO:0043170~macromolecu…	apcB,	\apcB,apcB;slr1986,slr1986,\\\\\""	Allophycocyaninbetachain,	NA	NA	PIRSF000081:phycocyanin,	P74015SYNY3,	Q01952	slr1986	allophycocyanin beta subunit	H	Photosynthesis and respiration	H8	Phycobilisome	CUST_7062_PI424014020	chromosome	1431331	1431389	59	-	0.331603	-3.75263	-0.474979
slr1187-as1	2219	2331	28	36	0	CUST_17022_PI424014020	slr1187-as1	CTAGGGTGAGCTATGACCCAGGGGAGTCTAGCTTGGCCGCCCTAGAG	slr1187	as	Slr1187protein	slr1187-as1	slr1187	Synechocystissp.(strainPCC6803)	346	P74716	slr1187	1148:Synechocystissp.pcc6803	NA	completeproteome,	NA	NA	NA	951897,	NA	NA	slr1187,	slr1187,	Slr1187protein,	NA	NA	NA	P74015SYNY3,	P74716	slr1187	unknown protein	Z	Unknown	NA	NA	CUST_17022_PI424014020	chromosome	3528359	3528405	47	+	-0.623438	-1.14001	-0.0862082
NC-430	4021	4258	51	8	0	CUST_2187_PI424014020	NC-430	TAAGGGGCAGTGGCCAATGAAATGAGTCGGTTTCATTGGTTGAAATAATGATTTACCGAA	NC	430	NA	ncr0210	NA	NA	NA	NA	NA	NA	NA	NA	NA	NA	NA	NA	NA	NA	NA	NA	NA	NA	NA	NA	P74015SYNY3,	NA	NA	NA	NA	NA	NA	NA	CUST_2187_PI424014020	chromosome	450329	450388	60	-	-0.151008	1.48322	1.30697
slr2035-5'UTR	4584	4856	58	11	0	CUST_2768_PI424014020	slr2035-5'UTR	GGAGGAAAAATTGCCATAAAAAAAGTGGGCCAAGCCCACCTTAAAACCATGATATTGTGT	slr2035	5'UTR	Glutamate5-kinase(EC2.7.2.11)(Gamma-glutamylkinase)(GK)	slr2035-5'UTR	proB(slr2035)	Synechocystissp.(strainPCC6803)	375	P73071	slr2035	1148:Synechocystissp.pcc6803	syn00220:Ureacycleandmetabolismofaminogroups,	amino-acidbiosynthesis,cytoplasm,kinase,phosphotransferase,prolinebiosynthesis,transferase,	IPR001048:Aspartate/glutamate/uridylatekinase,IPR001057:Glutamate5-kinase,IPR002478:PUA,IPR005715:Glutamate5-kinase,ProB-related,IPR011529:Glutamate5-kinase,pro-B,	GO:0005622~intracellular,GO:0005623~cell,GO:0005737~cytoplasm,GO:0044424~intracellularpart,GO:0044464~cellpart,	SM00359:PUA,	953716,	2.7.2.11,	GO:0006082~organicacidmetabolicprocess,GO:0006519~aminoacidandderivativemetabolicprocess,GO:0006520~aminoacidmetabolicprocess,GO:0006560~prolinemetabolicprocess,GO:0006561~prolinebiosyntheticprocess,GO:0006807~nitrogencompoundmetabolicprocess,GO:0008152~metabolicprocess,GO:0008652~aminoacidbiosyntheticprocess,GO:0009058~biosyntheticprocess,GO:0009064~glutaminefamilyaminoacidmetabolicprocess,GO:00…	proB,	\proB,proB;slr2035,slr2035,\\\\\""	GK,Gamma-glutamylkinase,Glutamate5-kinase,Glutamate5-kinase(EC2.7.2.11)(Gamma-glutamylkinase)(GK),	GO:0003676~nucleicacidbinding,GO:0003723~RNAbinding,GO:0003824~catalyticactivity,GO:0004349~glutamate5-kinaseactivity,GO:0005488~binding,GO:0016301~kinaseactivity,GO:0016740~transferaseactivity,GO:0016772~transferaseactivity,transferringphosphorus-containinggroups,GO:0016774~phosphotransferaseactivity,carboxylgroupasacceptor,GO:0019202~aminoacidkinaseactivity,	NA	PIRSF000729:glutamate5-kinase,	P74015SYNY3,	P73071	slr2035	glutamate 5-kinase	A	Amino acid biosynthesis	A4	Glutamate family Nitrogen assimilation	CUST_2768_PI424014020	chromosome	571372	571431	60	-	-0.567837	-2.06802	0.575057
slr1855-int1	31162	33318	392	83	0	CUST_862_PI423872883	slr1855-int1	CAGGCTTTGCGGTCATGCCAAACAAATTGATGGCAACGGCTATGGTTATC	slr1855	int	Slr1855protein	slr1855-int1	slr1855	Synechocystissp.(strainPCC6803)	607	P73606	slr1855	1148:Synechocystissp.pcc6803	NA	completeproteome,	IPR010819:N-acylglucosamine2-epimerase,IPR012341:Six-hairpinglycosidase,	NA	NA	954283,	NA	GO:0005975~carbohydratemetabolicprocess,GO:0005996~monosaccharidemetabolicprocess,GO:0006013~mannosemetabolicprocess,GO:0006066~alcoholmetabolicprocess,GO:0008152~metabolicprocess,GO:0009987~cellularprocess,GO:0019318~hexosemetabolicprocess,GO:0043170~macromoleculemetabolicprocess,GO:0044237~cellularmetabolicprocess,GO:0044238~primarymetabolicprocess,GO:0044262~cellularcarbohydratemetabolicproces…	slr1855,	slr1855,	Slr1855protein,	GO:0003824~catalyticactivity,GO:0004476~mannose-6-phosphateisomeraseactivity,GO:0016853~isomeraseactivity,GO:0016860~intramolecularoxidoreductaseactivity,	NA	PIRSF007451:Synechocystishypotheticalproteinslr1855,	P74015SYNY3,	P73606	slr1855	unknown protein	Z	Unknown	NA	NA	CUST_862_PI423872883	chromosome	1193763	1193812	50	-	-0.147369	-1.95058	-0.0903381
sll0931-as3	5883	6226	74	21	0	CUST_1619_PI424014020	sll0931-as3	GTTATCATCGGCATTGGATTGCAGAAAGTCCGGCTCCCCCAGCTTAATTTTGTT	sll0931	as	Sll0931protein	sll0931-as3	sll0931	Synechocystissp.(strainPCC6803)	156	P72868	sll0931	1148:Synechocystissp.pcc6803	NA	completeproteome,	NA	NA	NA	953503,	NA	NA	sll0931,	sll0931,	Sll0931protein,	NA	NA	NA	P74015SYNY3,	P72868	sll0931	hypothetical protein	P	Hypothetical	NA	NA	CUST_1619_PI424014020	chromosome	338357	338410	54	-	-1.2108	-1.3409	-0.27418
sll1324	12117	12913	152	78	0	CUST_812_PI424014020	sll1324	GCCAAGGATTTTACCCAAGGTTTTCGGCGCATAGTAAATAATAATTCCCAGCAAAATGGC	sll1324		ATPsynthasesubunitb(ATPsynthaseF(0)sectorsubunitb)(F-typeATPasesubunitb)(F-ATPasesubunitb)(ATPasesubunitI)	atpF, sll1324	atpF(sll1324)	Synechocystissp.(strainPCC6803)	179	P27181	sll1324	1148:Synechocystissp.pcc6803	syn00190:Oxidativephosphorylation,syn00195:Photosynthesis,	ATPbiosynthesis,CF(0),hydrogeniontransport,hydrolase,iontransport,membrane,membrane-associatedcomplex,transmembrane,transmembraneprotein,transport,	IPR002146:ATPase,F0complex,subunitB/B',bacterialandchloroplast,IPR005864:ATPase,F0complex,subunitB,bacterial,	GO:0005622~intracellular,GO:0005623~cell,GO:0005886~plasmamembrane,GO:0016020~membrane,GO:0016021~integraltomembrane,GO:0016469~proton-transportingtwo-sectorATPasecomplex,GO:0031224~intrinsictomembrane,GO:0032991~macromolecularcomplex,GO:0033177~proton-transportingtwo-sectorATPasecomplex,proton-transportingdomain,GO:0043234~proteincomplex,GO:0044424~intracellularpart,GO:0044425~membranepart,GO:00…	NA	953356,	3.6.3.14,	GO:0006091~generationofprecursormetabolitesandenergy,GO:0006119~oxidativephosphorylation,GO:0006139~nucleobase,nucleoside,nucleotideandnucleicacidmetabolicprocess,GO:0006163~purinenucleotidemetabolicprocess,GO:0006164~purinenucleotidebiosyntheticprocess,GO:0006732~coenzymemetabolicprocess,GO:0006753~nucleosidephosphatemetabolicprocess,GO:0006754~ATPbiosyntheticprocess,GO:0006793~phosphorusmetabol…	atpF,	\atpF,atpF;sll1324,sll1324,\\\\\""	ATPsynthaseBchain,ATPsynthaseBchain(EC3.6.3.14)(SubunitI),SubunitI,	GO:0003824~catalyticactivity,GO:0005215~transporteractivity,GO:0008324~cationtransmembranetransporteractivity,GO:0015075~iontransmembranetransporteractivity,GO:0015077~monovalentinorganiccationtransmembranetransporteractivity,GO:0015078~hydrogeniontransmembranetransporteractivity,GO:0015399~primaryactivetransmembranetransporteractivity,GO:0015405~P-P-bond-hydrolysis-driventransmembranetransporter…	NA	PIRSF001284:H(+)-transportingATPsynthasechainI,	P74015SYNY3,	P27181	sll1324	ATP synthase B chain (subunit I) of CF(0)	H	Photosynthesis and respiration	H1	ATP synthase	CUST_812_PI424014020	chromosome	175521	175580	60	+	0.0281368	-2.5739	-0.592286
sll1112-as1	5853	6193	73	73	0	CUST_4477_PI424014020	sll1112-as1	CCAGAACTAATTCCCATTCCCGTTAACGATCGCCGTTCCCGTCGTTAATCAG	sll1112	as	3-dehydroquinatedehydratase(3-dehydroquinase)(EC4.2.1.10)(TypeIIDHQase)	sll1112-as1	aroQ(sll1112)	Synechocystissp.(strainPCC6803)	152	P73367	sll1112	1148:Synechocystissp.pcc6803	syn00400:Phenylalanine,tyrosineandtryptophanbiosynthesis,	Aromaticaminoacidbiosynthesis,amino-acidbiosynthesis,carbon-oxygenlyase,hydro-lyase,lyase,	IPR001874:Dehydroquinase,classII,	NA	NA	954021,	4.2.1.10,	GO:0006082~organicacidmetabolicprocess,GO:0006519~aminoacidandderivativemetabolicprocess,GO:0006520~aminoacidmetabolicprocess,GO:0006725~aromaticcompoundmetabolicprocess,GO:0006807~nitrogencompoundmetabolicprocess,GO:0008152~metabolicprocess,GO:0008652~aminoacidbiosyntheticprocess,GO:0009058~biosyntheticprocess,GO:0009072~aromaticaminoacidfamilymetabolicprocess,GO:0009073~aromaticaminoacidfamilyb…	aroQ,	\aroQ,aroQ;sll1112,sll1112,\\\\\""	3-dehydroquinase,3-dehydroquinatedehydratase,3-dehydroquinatedehydratase(EC4.2.1.10)(3-dehydroquinase)(TypeIIDHQase),TypeIIDHQase,	GO:0003824~catalyticactivity,GO:0003855~3-dehydroquinatedehydrataseactivity,GO:0016829~lyaseactivity,GO:0016835~carbon-oxygenlyaseactivity,GO:0016836~hydro-lyaseactivity,	NA	PIRSF001399:3-dehydroquinatedehydratase,typeII,	P74015SYNY3,	P73367	sll1112	3-dehydroquinate dehydratase	A	Amino acid biosynthesis	A1	Aromatic amino acid family	CUST_4477_PI424014020	chromosome	903623	903674	52	-	-0.732805	-0.26393	-0.496952
sll0002-as1	13490	14387	170	22	0	CUST_12174_PI424014020	sll0002-as1	GACCCCGCCGTCATCGCCGTACCCAGACCGATGCCGCCCGCCCCAG	sll0002	as	Penicillin-bindingprotein1A	sll0002-as1	ponA(sll0002)	Synechocystissp.(strainPCC6803)	885	Q55683	sll0002	1148:Synechocystissp.pcc6803	NA	cellshape,cellwallbiogenesis/degradation,peptidoglycansynthesis,	IPR001264:Glycosyltransferase,family51,IPR001460:Penicillin-bindingprotein,transpeptidase,IPR011816:Penicillin-bindingprotein1A,	GO:0005618~cellwall,GO:0005623~cell,GO:0009274~peptidoglycan-basedcellwall,GO:0030312~externalencapsulatingstructure,GO:0044464~cellpart,	NA	954791,	NA	GO:0000270~peptidoglycanmetabolicprocess,GO:0005975~carbohydratemetabolicprocess,GO:0007047~cellwallorganizationandbiogenesis,GO:0008152~metabolicprocess,GO:0009058~biosyntheticprocess,GO:0009059~macromoleculebiosyntheticprocess,GO:0009252~peptidoglycanbiosyntheticprocess,GO:0009273~peptidoglycan-basedcellwallbiogenesis,GO:0009987~cellularprocess,GO:0016043~cellularcomponentorganizationandbiogene…	ponA,	\ponA,ponA;sll0002,sll0002,\\\\\""	Penicillin-bindingprotein1A,	GO:0003824~catalyticactivity,GO:0005488~binding,GO:0008144~drugbinding,GO:0008233~peptidaseactivity,GO:0008658~penicillinbinding,GO:0016740~transferaseactivity,GO:0016757~transferaseactivity,transferringglycosylgroups,GO:0016763~transferaseactivity,transferringpentosylgroups,GO:0016787~hydrolaseactivity,	Cellenvelopebiogenesis,outermembrane,	PIRSF002798:penicillin-bindingprotein1A,	P74015SYNY3,	Q55683	sll0002	penicillin-binding protein	O	Other categories	O3	Drug and analog sensitivity	CUST_12174_PI424014020	chromosome	2501378	2501423	46	-	-0.992541	-0.684966	-0.974349
sll0503-as1-0-x	4724	5004	59	74	0	CUST_15547_PI424014020	sll0503-as1-0-x	GAGTGTCCACCTTGGCGATCGGTCAAGTGACCAAAACCTATTTAGCCAATGG	sll0503	as	Sll0503protein	sll0503-as1-0-x	sll0503	Synechocystissp.(strainPCC6803)	474	Q55485	sll0503	1148:Synechocystissp.pcc6803	NA	GTPbinding,P-loop,nucleotidebinding,	IPR002917:GTP-bindingprotein,HSR1-related,IPR005225:SmallGTP-bindingproteindomain,	GO:0005622~intracellular,GO:0005623~cell,GO:0044464~cellpart,	NA	952167,	NA	NA	sll0503,	sll0503,	Sll0503protein,	GO:0000166~nucleotidebinding,GO:0005488~binding,GO:0005525~GTPbinding,GO:0017076~purinenucleotidebinding,GO:0019001~guanylnucleotidebinding,GO:0032553~ribonucleotidebinding,GO:0032555~purineribonucleotidebinding,GO:0032561~guanylribonucleotidebinding,	NA	PIRSF017991:uncharacterizedconservedprotein,	P74015SYNY3,	Q55485	sll0503	hypothetical protein	P	Hypothetical	NA	NA	CUST_15547_PI424014020	chromosome	3207414	3207465	52	-	-0.556794	-0.941436	-0.796766
sll0640-int2	11042	11747	139	17	0	CUST_311_PI423872883	sll0640-int2	CCATAGACCATGGTGTTGGTTTGGTAGCCAATGGGGGACATAAAGCTATTGGAAG	sll0640	int	Uncharacterizedtransportersll0640	sll0640-int2	sll0640	Synechocystissp.(strainPCC6803)	612	P72958	sll0640	1148:Synechocystissp.pcc6803	NA	completeproteome,membrane,transmembrane,transport,	IPR001898:Sodium/sulphatesymporter,IPR006037:TrkA-C,	NA	NA	953595,	NA	NA	sac1,	SAC1,sll0640,	Uncharacterizedtransportersll0640,	NA	NA	NA	P74015SYNY3,	P72958	sll0640	probable sodium sulfate symporter	N	Transport and binding proteins	NA	NA	CUST_311_PI423872883	chromosome	434438	434492	55	+	-0.250488	-1.80489	-0.343872
sll1041-int1	22436	23953	282	68	0	CUST_106_PI423872883	sll1041-int1	ATTAGGTAACAACAACAAACATGATCTTGGCTGAGCAGGTGACGAATTAA	sll1041	int	ABCtransporter	sll1041-int1	sll1041	Synechocystissp.(strainPCC6803)	260	P72734	sll1041	1148:Synechocystissp.pcc6803	syn02010:ABCtransporters-General,	ATP,P-loop,atp-binding,nucleotidebinding,nucleotide-binding,transportprotein,	IPR003439:ABCtransporterrelated,IPR003593:AAA+ATPase,core,	GO:0005623~cell,GO:0016020~membrane,GO:0044464~cellpart,	SM00382:AAA,	953368,	NA	NA	sll1041,	sll1041,	ABCtransporter,	GO:0000166~nucleotidebinding,GO:0003824~catalyticactivity,GO:0005488~binding,GO:0005524~ATPbinding,GO:0016462~pyrophosphataseactivity,GO:0016787~hydrolaseactivity,GO:0016817~hydrolaseactivity,actingonacidanhydrides,GO:0016818~hydrolaseactivity,actingonacidanhydrides,inphosphorus-containinganhydrides,GO:0016887~ATPaseactivity,GO:0017076~purinenucleotidebinding,GO:0017111~nucleoside-triphosphatasea…	Secondarymetabolitesbiosynthesis,transport,andcatabolism,	PIRSF002759:innermembraneproteinMalK,	P74015SYNY3,	P72734	sll1041	similar to sulfate transport ATP-binding protein CysA	N	Transport and binding proteins	NA	NA	CUST_106_PI423872883	chromosome	185935	185984	50	+	0.611599	0.762336	0.614163
sll1578-int7	16256	17359	205	19	0	CUST_546_PI423872883	sll1578-int7	CATTTACCAAGCTCTGGGCATTGTCGGTCAGAGCTTTAGCGGCTTGCAAAC	sll1578	int	C-phycocyaninalphachain	sll1578-int7	cpcA(sll1578)	Synechocystissp.(strainPCC6803)	162	Q54715	sll1578	1148:Synechocystissp.pcc6803	syn00196:Photosynthesis-antennaproteins,	Directproteinsequencing,Photosynthesis,bilepigment,chromophore,electrontransport,membrane,phycobilisome,thylakoid,transport,	IPR001659:Phycobilisomealpha,betaandanchorchains,IPR006246:Phycocyanin,alphasubunit,IPR012128:Phycobilisomealphaandbetachains,	GO:0005622~intracellular,GO:0005623~cell,GO:0005737~cytoplasm,GO:0005886~plasmamembrane,GO:0009503~thylakoidlight-harvestingcomplex,GO:0009507~chloroplast,GO:0009534~chloroplastthylakoid,GO:0009535~chloroplastthylakoidmembrane,GO:0009536~plastid,GO:0009579~thylakoid,GO:0009842~cyanelle,GO:0009843~cyanellethylakoid,GO:0016020~membrane,GO:0016023~cytoplasmicmembrane-boundvesicle,GO:0030075~plasmame…	NA	953852,	NA	GO:0006091~generationofprecursormetabolitesandenergy,GO:0006118~electrontransport,GO:0006464~proteinmodificationprocess,GO:0006810~transport,GO:0008152~metabolicprocess,GO:0009765~photosynthesis,lightharvesting,GO:0009987~cellularprocess,GO:0015979~photosynthesis,GO:0018298~protein-chromophorelinkage,GO:0019538~proteinmetabolicprocess,GO:0019684~photosynthesis,lightreaction,GO:0043170~macromolecu…	cpcA,	\cpcA,cpcA;sll1578,sll1578,\\\\\""	C-phycocyaninalphachain,	NA	NA	PIRSF000081:phycocyanin,	P74015SYNY3,	Q54715	sll1578	phycocyanin alpha subunit	H	Photosynthesis and respiration	H8	Phycobilisome	CUST_546_PI423872883	chromosome	726678	726728	51	+	-0.00869574	-4.02881	0.226845
slr1397-as1	517	537	7	27	0	CUST_3446_PI424014020	slr1397-as1	CAAGCAGCTAACAAAACGCTCGTTCGAGCGCAAACTACAATGCGCTTCGTTTG	slr1397	as	Slr1397protein	slr1397-as1	slr1397	Synechocystissp.(strainPCC6803)	207	P73189	slr1397	1148:Synechocystissp.pcc6803	NA	completeproteome,	NA	NA	NA	953836,	NA	NA	slr1397,	slr1397,	Slr1397protein,	NA	Translation,ribosomalstructureandbiogenesis,	PIRSF007447:Synechocystishypotheticalproteinslr1397,	P74015SYNY3,	P73189	slr1397	unknown protein	Z	Unknown	NA	NA	CUST_3446_PI424014020	chromosome	708044	708096	53	+	-0.519294	-0.465477	-0.242907
sml0005	22858	24415	288	20	0	CUST_2661_PI424014020	sml0005	TTATTTAAAACCAACCGCCGCTTGCCACACAAAGGCCAAAGCCAAAAAGAAGAG	sml0005		PhotosystemIIreactioncenterproteinK(PSII-K)	psbK, sml0005	psbK(sml0005)	Synechocystissp.(strainPCC6803)	45	P15819	sml0005	1148:Synechocystissp.pcc6803	syn00195:Photosynthesis,	Photosynthesis,membraneprotein,photosystemii,thylakoid,	IPR003687:PhotosystemIIproteinPsbK,	GO:0005622~intracellular,GO:0005623~cell,GO:0005737~cytoplasm,GO:0005886~plasmamembrane,GO:0009521~photosystem,GO:0009522~photosystemI,GO:0009523~photosystemII,GO:0009536~plastid,GO:0009538~photosystemIreactioncenter,GO:0009579~thylakoid,GO:0016020~membrane,GO:0016023~cytoplasmicmembrane-boundvesicle,GO:0030075~plasmamembrane-derivedthylakoid,GO:0030096~plasmamembrane-derivedthylakoidphotosystemI…	NA	953695,	NA	GO:0008152~metabolicprocess,GO:0015979~photosynthesis,	psbK,	\psbK,psbK;sml0005,sml0005,\\\\\""	PSII-K,PhotosystemIIreactioncenterproteinKprecursor,PhotosystemIIreactioncenterproteinKprecursor(PSII-K),	NA	NA	PIRSF002916:photosystemIIproteinPsbK,	P74015SYNY3,	P15819	sml0005	photosystem II PsbK protein	H	Photosynthesis and respiration	H7	Photosystem II	CUST_2661_PI424014020	chromosome	553065	553118	54	+	0.120821	-2.97666	-0.58398
sll0938-int1	4606	4879	58	34	0	CUST_217_PI423872883	sll0938-int1	GAAAGATCAATAATGGTTTGACCCTGGGCCCGGGCTTGGGCCTTAGCCAAGTCCATATC	sll0938	int	Aspartatetransaminase	sll0938-int1	sll0938	Synechocystissp.(strainPCC6803)	391	P72859	sll0938	1148:Synechocystissp.pcc6803	syn00300:Lysinebiosynthesis,	aminotransferase,	IPR004839:Aminotransferase,classIandII,IPR015421:Pyridoxalphosphate-dependenttransferase,majorregion,subdomain1,IPR015422:Pyridoxalphosphate-dependenttransferase,majorregion,subdomain2,	NA	NA	953494,	NA	GO:0008152~metabolicprocess,GO:0009058~biosyntheticprocess,	sll0938,	sll0938,	Aspartatetransaminase,	GO:0003824~catalyticactivity,GO:0016740~transferaseactivity,GO:0016769~transferaseactivity,transferringnitrogenousgroups,	NA	PIRSF005725:aspartatetransaminase,	P74015SYNY3,	P72859	sll0938	aspartate transaminase	F	Energy metabolism	F2	Amino acids and amines	CUST_217_PI423872883	chromosome	329075	329133	59	+	-0.440201	-2.07194	-0.631407
sll0094-int1	12368	13187	156	12	0	CUST_2139_PI423872883	sll0094-int1	CCAACCCCACCCCGGCGATCGCCGAGTCAATCACCCATTGCTCCC	sll0094	int	Sensorprotein(EC2.7.13.3)	sll0094-int1	sll0094	Synechocystissp.(strainPCC6803)	457	Q55885	sll0094	1148:Synechocystissp.pcc6803	NA	Two-componentregulatorysystem,kinase,phosphoprotein,transferase,	IPR003594:ATP-bindingregion,ATPase-like,IPR003661:HistidinekinaseA,N-terminal,IPR004358:Histidinekinaserelatedprotein,C-terminal,IPR005467:Histidinekinase,	GO:0005623~cell,GO:0016020~membrane,GO:0016021~integraltomembrane,GO:0031224~intrinsictomembrane,GO:0044425~membranepart,GO:0044464~cellpart,	SM00387:HATPasec,SM00388:HisKA,	952264,	2.7.13.3,	GO:0000160~two-componentsignaltransductionsystem(phosphorelay),GO:0006464~proteinmodificationprocess,GO:0006468~proteinaminoacidphosphorylation,GO:0006793~phosphorusmetabolicprocess,GO:0006796~phosphatemetabolicprocess,GO:0007154~cellcommunication,GO:0007165~signaltransduction,GO:0008152~metabolicprocess,GO:0009987~cellularprocess,GO:0016310~phosphorylation,GO:0018106~peptidyl-histidinephosphoryl…	sll0094,	sll0094,	Sensorprotein,Sensorprotein(EC2.7.13.3),	GO:0000155~two-componentsensoractivity,GO:0000166~nucleotidebinding,GO:0003824~catalyticactivity,GO:0004672~proteinkinaseactivity,GO:0004673~proteinhistidinekinaseactivity,GO:0004871~signaltransduceractivity,GO:0005488~binding,GO:0005524~ATPbinding,GO:0016301~kinaseactivity,GO:0016740~transferaseactivity,GO:0016772~transferaseactivity,transferringphosphorus-containinggroups,GO:0016773~phosphotran…	NA	NA	P74015SYNY3,	Q55885	sll0094	two-component sensor histidine kinase	J	Regulatory functions	NA	NA	CUST_2139_PI423872883	chromosome	2990659	2990703	45	+	-1.22421	-0.187789	0.104613
NC-156	6365	6745	80	30	0	CUST_5859_PI424014020	NC-156	CGGGCTTGAAAAAATTCACCTGTTCAGAACCAGAATACTCCGCACTCCGAAAGAAAAATT	NC	156	NA	ncr0480	NA	NA	NA	NA	NA	NA	NA	NA	NA	NA	NA	NA	NA	NA	NA	NA	NA	NA	NA	NA	P74015SYNY3,	NA	NA	NA	NA	NA	NA	NA	CUST_5859_PI424014020	chromosome	1190735	1190794	60	-	1.34635	-0.786231	1.52084
slr1491-as1	13780	14701	173	81	0	CUST_159_PI424014020	slr1491-as1	AGAGTAGTCAGATCAATTTAGAAACCCTAGCGGTTCTACAGCCTGACTTGATTATCGGGG	slr1491	as	NA	slr1491-as1	NA	NA	NA	NA	slr1491	NA	NA	NA	NA	NA	NA	NA	NA	NA	NA	NA	NA	NA	NA	NA	P74015SYNY3,	NA	slr1491	iron(III) dicitrate transport system substrate-binding protein	N	Transport and binding proteins	NA	NA	CUST_159_PI424014020	chromosome	42712	42771	60	+	-0.385869	0.0879015	0.655583
sll1369-as1	22471	23991	283	21	0	CUST_9114_PI424014020	sll1369-as1	CTAGCGGGTACTATTCCTACCCAGGAGCGGGGCACTGTTTGGTTTG	sll1369	as	Sll1369protein	sll1369-as1	sll1369	Synechocystissp.(strainPCC6803)	430	P74173	sll1369	1148:Synechocystissp.pcc6803	NA	completeproteome,	IPR000667:PeptidaseS13,D-Ala-D-AlacarboxypeptidaseC,	NA	NA	953087,	NA	GO:0006508~proteolysis,GO:0008152~metabolicprocess,GO:0009987~cellularprocess,GO:0019538~proteinmetabolicprocess,GO:0043170~macromoleculemetabolicprocess,GO:0044237~cellularmetabolicprocess,GO:0044238~primarymetabolicprocess,GO:0044260~cellularmacromoleculemetabolicprocess,GO:0044267~cellularproteinmetabolicprocess,	sll1369,	sll1369,	Sll1369protein,	GO:0003824~catalyticactivity,GO:0004180~carboxypeptidaseactivity,GO:0004185~serinecarboxypeptidaseactivity,GO:0008233~peptidaseactivity,GO:0008236~serine-typepeptidaseactivity,GO:0008238~exopeptidaseactivity,GO:0016787~hydrolaseactivity,GO:0017171~serinehydrolaseactivity,	Cellenvelopebiogenesis,outermembrane,	NA	P74015SYNY3,	P74173	sll1369	putative peptidase	O	Other categories	O7	Other	CUST_9114_PI424014020	chromosome	1847125	1847170	46	-	-0.876628	-1.4828	-0.630432
NC-154	12744	13579	160	64	0	CUST_10165_PI424014020	NC-154	AAAACTAATCCTGAGATCTAGTCATCCTGGTCAACCCCAGATAACGCTCTTCGGTTCTAG	NC	154	NA	ncl1020	NA	NA	NA	NA	NA	NA	NA	NA	NA	NA	NA	NA	NA	NA	NA	NA	NA	NA	NA	NA	P74015SYNY3,	NA	NA	NA	NA	NA	NA	NA	CUST_10165_PI424014020	chromosome	2067130	2067189	60	+	-0.216039	-3.26626	-1.18242
sll0944-int1	15668	16722	197	62	0	CUST_1593_PI423872883	sll0944-int1	CATCATGCCAGTATGAATTTCTAACTGAGCGCTGGGCACTGCCTCAAATACTAACC	sll0944	int	Uncharacterizedproteinsll0944	sll0944-int1	sll0944	Synechocystissp.(strainPCC6803)	164	P77971	sll0944	1148:Synechocystissp.pcc6803	NA	completeproteome,	IPR014964:ProteinofunknownfunctionDUF1830,	NA	NA	952805,	NA	NA	sll0944,	sll0944,	Uncharacterizedproteinsll0944,	NA	NA	PIRSF012384:Synechocystishypotheticalproteinsll0944,	P74015SYNY3,	P77971	sll0944	hypothetical protein	P	Hypothetical	NA	NA	CUST_1593_PI423872883	chromosome	2266988	2267043	56	+	0.899495	2.17882	1.61647
slr1746	6210	6581	78	36	0	CUST_6575_PI424014020	slr1746	GTTAAATGACGATAGTGGGTACAACCAAATACCAGGGTGTCAATGTCTGCATCCAGAAGG	slr1746		Glutamateracemase(EC5.1.1.3)	murI, slr1746	murI(slr1746)	Synechocystissp.(strainPCC6803)	279	P73737	slr1746	1148:Synechocystissp.pcc6803	syn00251:Glutamatemetabolism,syn00471:D-GlutamineandD-glutamatemetabolism,	cellshape,cellwallbiogenesis/degradation,isomerase,peptidoglycansynthesis,	IPR001920:Asp/Gluracemase,IPR004391:Glutamateracemase,	NA	NA	954419,	5.1.1.3,	GO:0000270~peptidoglycanmetabolicprocess,GO:0000902~cellmorphogenesis,GO:0005975~carbohydratemetabolicprocess,GO:0007047~cellwallorganizationandbiogenesis,GO:0008152~metabolicprocess,GO:0008360~regulationofcellshape,GO:0009058~biosyntheticprocess,GO:0009059~macromoleculebiosyntheticprocess,GO:0009252~peptidoglycanbiosyntheticprocess,GO:0009273~peptidoglycan-basedcellwallbiogenesis,GO:0009653~anat…	murI,	\murI,murI;slr1746,slr1746,\\\\\""	Glutamateracemase,Glutamateracemase(EC5.1.1.3),	GO:0003824~catalyticactivity,GO:0008881~glutamateracemaseactivity,GO:0016853~isomeraseactivity,GO:0016854~racemaseandepimeraseactivity,GO:0016855~racemaseandepimeraseactivity,actingonaminoacidsandderivatives,	Cellenvelopebiogenesis,outermembrane,	PIRSF001402:glutamateracemase,	P74015SYNY3,	P73737	slr1746	glutamate racemase	C	Cell envelope	C2	Murein sacculus and peptidoglycan	CUST_6575_PI424014020	chromosome	1335037	1335096	60	-	0.521197	-0.116585	0.617188
sll0732-as2	6076	6439	76	64	0	CUST_16541_PI424014020	sll0732-as2	GATTATTCTCCCTGTAGCTGTTGCCCACCAATCCATGCTTTCTCCCGTCGTCATTTTCTC	sll0732	as	Sll0732protein	sll0732-as2	sll0732	Synechocystissp.(strainPCC6803)	191	P74634	sll0732	1148:Synechocystissp.pcc6803	NA	completeproteome,	IPR006311:Twin-argininetranslocationpathwaysignal,	NA	NA	951974,	NA	GO:0008152~metabolicprocess,	sll0732,	sll0732,	Sll0732protein,	GO:0003824~catalyticactivity,GO:0004089~carbonatedehydrataseactivity,GO:0005488~binding,GO:0008270~zincionbinding,GO:0016829~lyaseactivity,GO:0016835~carbon-oxygenlyaseactivity,GO:0016836~hydro-lyaseactivity,GO:0043167~ionbinding,GO:0043169~cationbinding,GO:0046872~metalionbinding,GO:0046914~transitionmetalionbinding,	NA	NA	P74015SYNY3,	P74634	sll0732	hypothetical protein	P	Hypothetical	NA	NA	CUST_16541_PI424014020	chromosome	3422399	3422458	60	-	-0.326623	-0.822563	-0.10784
sll0027-int2	7347	7792	92	57	0	CUST_2256_PI423872883	sll0027-int2	AAATTCCACCCAGGCCTCCAGGTAAAGCCCCAATCCAAAACGCAGTAAG	sll0027	int	NA	sll0027-int2	NA	NA	NA	NA	sll0027	NA	NA	NA	NA	NA	NA	NA	NA	NA	NA	NA	NA	NA	NA	NA	P74015SYNY3,	NA	sll0027	NADH dehydrogenase subunit 4 (involved in constitutive	NA	NA	NA	NA	CUST_2256_PI423872883	chromosome	3177257	3177305	49	+	0.00395543	-1.97238	0.191673
sll0026-int1	4517	4788	57	28	0	CUST_2258_PI423872883	sll0026-int1	CATGGGCCAGGGTACTTCCGGGGCCCGGCGGGTTTTGGGCTGGGGTTT	sll0026	int	NA	sll0026-int1	NA	NA	NA	NA	sll0026	NA	NA	NA	NA	NA	NA	NA	NA	NA	NA	NA	NA	NA	NA	NA	P74015SYNY3,	NA	sll0026	NADH dehydrogenase subunit 5 (involved in constitutive	NA	NA	NA	NA	CUST_2258_PI423872883	chromosome	3178768	3178815	48	+	-0.363786	-1.71305	-0.422374
sll1515-as6	5112	5417	64	62	0	CUST_2227_PI424014020	sll1515-as6	GTTTGGACTATCGTTTCCGCCGCACCACCACCAAGAACGTCATTCAG	sll1515	as	Sll1515protein	sll1515-as6	sll1515	Synechocystissp.(strainPCC6803)	149	P72975	sll1515	1148:Synechocystissp.pcc6803	NA	completeproteome,	NA	NA	NA	953613,	NA	NA	sll1515,	sll1515,	Sll1515protein,	NA	NA	NA	P74015SYNY3,	P72975	sll1515	glutamine synthetase inactivating factor IF17	Z	Unknown	NA	NA	CUST_2227_PI424014020	chromosome	458723	458769	47	-	-1.28689	-0.992166	-0.436993
sll1336-int2	13340	14221	168	26	0	CUST_2326_PI423872883	sll1336-int2	GAAAGGTGTTGGGCTCCTCCAGTATGGATCACCACAGGTCCTGCGGTAACAACAATTTTG	sll1336	int	Sll1336protein	sll1336-int2	sll1336	Synechocystissp.(strainPCC6803)	705	P74535	sll1336	1148:Synechocystissp.pcc6803	NA	completeproteome,	IPR003198:Amidinotransferase,IPR005239:ConservedhypotheticalproteinCHP00300,IPR007545:LOR/SDHbifunctionalenzymeconservedregion,	NA	NA	952061,	NA	NA	sll1336,	sll1336,	Sll1336protein,	NA	Aminoacidtransportandmetabolism,Functionunknown,	NA	P74015SYNY3,	P74535	sll1336	hypothetical protein	P	Hypothetical	NA	NA	CUST_2326_PI423872883	chromosome	3285640	3285699	60	+	-0.377125	-0.701323	-0.930055
sll0219-5'UTR	14845	15835	187	25	0	CUST_762_PI424014020	sll0219-5'UTR	TTTAACCTCGAATAAAGACAAGAGGGAGCGGGGATGGTCAAGATAATCAAATTGATGGGG	sll0219	5'UTR	PutativediflavinflavoproteinA4(EC1.-.-.-)	sll0219-5'UTR	flv4	Synechocystissp.(strainPCC6803)	594	P72721	sll0219	1148:Synechocystissp.pcc6803	NA	completeproteome,electrontransport,flavoprotein,oxidoreductase,transport,	IPR001226:Flavodoxin,N-terminal,IPR001279:Beta-lactamase-like,IPR002563:Flavinreductase-like,FMN-binding,IPR008254:Flavodoxin/nitricoxidesynthase,IPR012349:FMN-bindingsplitbarrel,	NA	NA	953347,	1.-.-.-,	NA	sll0219,	dfa4,sll0219,	PutativediflavinflavoproteinA4,	NA	Energyproductionandconversion,	NA	P74015SYNY3,	P72721	sll0219	flavoprotein	O	Other categories	O7	Other	CUST_762_PI424014020	chromosome	165825	165884	60	+	-0.1259	-0.63736	-0.276049
NC-1452	8483	9002	106	77	0	CUST_1529_PI424014020	NC-1452	GGCAAGGAGCAGGAACCATATCGAAGATTCTGCTCCTCTGTGGATTT	NC	1452	NA	NC-1452	NA	NA	NA	NA	NA	NA	NA	NA	NA	NA	NA	NA	NA	NA	NA	NA	NA	NA	NA	NA	P74015SYNY3,	NA	NA	NA	NA	NA	NA	NA	CUST_1529_PI424014020	chromosome	318947	318993	47	-	-0.715842	-2.33586	-0.951394
slr2027-int2	11985	12767	151	17	0	CUST_585_PI423872883	slr2027-int2	GTAAGCCTCCCCTTAAATCCCGACGGCAAAACAGTGCACTAGCTAGACAG	slr2027	int	Slr2027protein	slr2027-int2	slr2027	Synechocystissp.(strainPCC6803)	464	P73249	slr2027	1148:Synechocystissp.pcc6803	NA	completeproteome,	NA	NA	NA	953899,	NA	NA	slr2027,	slr2027,	Slr2027protein,	NA	Cellenvelopebiogenesis,outermembrane,	PIRSF035091:PIRSF035091,	P74015SYNY3,	P73249	slr2027	unknown protein	Z	Unknown	NA	NA	CUST_585_PI423872883	chromosome	773014	773063	50	-	-0.306246	-0.725282	-0.113559
fmu/fmv-0-x	17337	18502	218	57	0	CUST_2031_PI424014020	fmu/fmv-0-x	GAAACTATTTTTGATGTTTGTGCGGCCCCCGGCGGCAAAACCACCCACATAG	fmu/fmv	0	NA	fmu/fmv-0-x	NA	NA	NA	NA	NA	NA	NA	NA	NA	NA	NA	NA	NA	NA	NA	NA	NA	NA	NA	NA	P74015SYNY3,	NA	NA	NA	NA	NA	NA	NA	CUST_2031_PI424014020	chromosome	417960	418011	52	+	-0.614621	-1.00107	0.0903625
sll0830-as1	18832	20120	237	60	0	CUST_13904_PI424014020	sll0830-as1	GAAATGGGGGTACGAGAATATTTAGCTAAAGGCCCCCTTGGCTACCCTGTGGTGGATATC	sll0830	as	ElongationfactorG-likeprotein	sll0830-as1	sll0830	Synechocystissp.(strainPCC6803)	669	Q55421	sll0830	1148:Synechocystissp.pcc6803	NA	GTPbinding,GTP-binding,P-loop,nucleotidebinding,nucleotide-binding,proteinbiosynthesis,	IPR000640:TranslationelongationfactorEFG/EF2,C-terminal,IPR000795:Proteinsynthesisfactor,GTP-binding,IPR004161:TranslationelongationfactorEFTu/EF1A,domain2,IPR005225:SmallGTP-bindingproteindomain,IPR005517:TranslationelongationfactorEFG/EF2,domainIV,IPR014721:RibosomalproteinS5domain2-typefold,	NA	NA	952373,	NA	NA	fus,	fus,fusA,sll0830,	ElongationfactorG-likeprotein,	GO:0000166~nucleotidebinding,GO:0003824~catalyticactivity,GO:0003924~GTPaseactivity,GO:0005488~binding,GO:0005525~GTPbinding,GO:0016462~pyrophosphataseactivity,GO:0016787~hydrolaseactivity,GO:0016817~hydrolaseactivity,actingonacidanhydrides,GO:0016818~hydrolaseactivity,actingonacidanhydrides,inphosphorus-containinganhydrides,GO:0017076~purinenucleotidebinding,GO:0017111~nucleoside-triphosphatasea…	NA	PIRSF003013:translationelongationfactorG,	P74015SYNY3,	Q55421	sll0830	elongation factor EF-G	M	Translation	M4	Protein modification and translation factors	CUST_13904_PI424014020	chromosome	2845573	2845632	60	-	-1.0631	-0.827747	0.0756525
ssl2598	151	156	2	71	0	CUST_5765_PI424014020	ssl2598	TAATCAGTAAGAAAACCAGAAAAAGAGCCATAAATACCCCCATGACAGGAGTGGTGCC	ssl2598		PhotosystemIIreactioncenterproteinH(PSII-H)	psbH, ssl2598	psbH(ssl2598)	Synechocystissp.(strainPCC6803)	64	P14835	ssl2598	1148:Synechocystissp.pcc6803	syn00195:Photosynthesis,	Photosynthesis,membrane,phosphoprotein,photosystemii,thylakoid,transmembrane,transmembraneprotein,	IPR001056:PhotosystemIIphosphoproteinPsbH,	GO:0005622~intracellular,GO:0005623~cell,GO:0005737~cytoplasm,GO:0005886~plasmamembrane,GO:0009521~photosystem,GO:0009523~photosystemII,GO:0009536~plastid,GO:0009579~thylakoid,GO:0016020~membrane,GO:0016021~integraltomembrane,GO:0016023~cytoplasmicmembrane-boundvesicle,GO:0030075~plasmamembrane-derivedthylakoid,GO:0030096~plasmamembrane-derivedthylakoidphotosystemII,GO:0031224~intrinsictomembrane…	NA	954259,	NA	GO:0008152~metabolicprocess,GO:0009987~cellularprocess,GO:0015979~photosynthesis,GO:0019538~proteinmetabolicprocess,GO:0031647~regulationofproteinstability,GO:0043170~macromoleculemetabolicprocess,GO:0044237~cellularmetabolicprocess,GO:0044238~primarymetabolicprocess,GO:0044260~cellularmacromoleculemetabolicprocess,GO:0044267~cellularproteinmetabolicprocess,GO:0050821~proteinstabilization,GO:0065…	psbH,	\psbH,psbH;ssl2598,ssl2598,\\\\\""	PSII-H,PhotosystemIIreactioncenterproteinH,PhotosystemIIreactioncenterproteinH(PSII-H),	GO:0005488~binding,GO:0042301~phosphatebinding,	NA	PIRSF002920:photosystemIIphosphoproteinPsbH,	P74015SYNY3,	P14835	ssl2598	photosystem II PsbH protein	H	Photosynthesis and respiration	H7	Photosystem II	CUST_5765_PI424014020	chromosome	1167115	1167172	58	+	-0.0165437	-2.47589	-0.598689
sll0427-5'UTR	20354	21730	256	55	0	CUST_10270_PI424014020	sll0427-5'UTR	TTTAACCTCGCTTAAGTCAATCTCAAATTTTTTGTCTTTTTCAGGCCTTGTCCGGCTCCA	sll0427	5'UTR	PhotosystemIImanganese-stabilizingpolypeptide(MSP)	sll0427-5'UTR	psbO(sll0427)	Synechocystissp.(strainPCC6803)	274	P10549	sll0427	1148:Synechocystissp.pcc6803	syn00195:Photosynthesis,	Manganese,Photosynthesis,membraneprotein,photosystemii,signal,thylakoid,	IPR002628:PhotosystemIImanganese-stabilizingproteinPsbO,	GO:0005622~intracellular,GO:0005623~cell,GO:0005737~cytoplasm,GO:0005886~plasmamembrane,GO:0009521~photosystem,GO:0009523~photosystemII,GO:0009536~plastid,GO:0009579~thylakoid,GO:0009654~oxygenevolvingcomplex,GO:0016020~membrane,GO:0016023~cytoplasmicmembrane-boundvesicle,GO:0019898~extrinsictomembrane,GO:0030075~plasmamembrane-derivedthylakoid,GO:0030096~plasmamembrane-derivedthylakoidphotosyste…	NA	954960,	NA	GO:0006091~generationofprecursormetabolitesandenergy,GO:0008152~metabolicprocess,GO:0009987~cellularprocess,GO:0010109~regulationofphotosynthesis,GO:0015979~photosynthesis,GO:0019222~regulationofmetabolicprocess,GO:0019684~photosynthesis,lightreaction,GO:0031323~regulationofcellularmetabolicprocess,GO:0042548~regulationofphotosynthesis,lightreaction,GO:0042549~photosystemIIstabilization,GO:004346…	psbO,	\PSBO,psbO;sll0427,sll0427,\\\\\""	MSP,PhotosystemIImanganese-stabilizingpolypeptideprecursor,PhotosystemIImanganese-stabilizingpolypeptideprecursor(MSP),	GO:0005488~binding,GO:0005509~calciumionbinding,GO:0030145~manganeseionbinding,GO:0043167~ionbinding,GO:0043169~cationbinding,GO:0046872~metalionbinding,GO:0046914~transitionmetalionbinding,	NA	PIRSF009441:photosystemIIoxygen-evolvingcomplexprotein1,	P74015SYNY3,	P10549	sll0427	photosystem II manganese-stabilizing polypeptide	H	Photosynthesis and respiration	H7	Photosystem II	CUST_10270_PI424014020	chromosome	2087132	2087191	60	+	-0.324351	-3.04431	-0.896253
slr1776-as1	1614	1689	20	74	0	CUST_1090_PI424014020	slr1776-as1	CAAACATCACTATCGCATTAATCCAGAACAGGAATTGTTGGCGATCGGGGCGGCTAATC	slr1776	as	Highaffinitysulfatetransporter	slr1776-as1	slr1776	Synechocystissp.(strainPCC6803)	566	P72770	slr1776	1148:Synechocystissp.pcc6803	NA	completeproteome,membrane,transmembrane,	IPR001902:Sulphateaniontransporter,IPR002645:Sulphatetransporter/antisigma-factorantagonistSTAS,IPR011547:Sulphatetransporter,	GO:0005623~cell,GO:0016020~membrane,GO:0016021~integraltomembrane,GO:0031224~intrinsictomembrane,GO:0044425~membranepart,GO:0044464~cellpart,	NA	953404,	NA	GO:0006810~transport,GO:0006811~iontransport,GO:0006820~aniontransport,GO:0008272~sulfatetransport,GO:0015698~inorganicaniontransport,GO:0051179~localization,GO:0051234~establishmentoflocalization,	slr1776,	slr1776,	Highaffinitysulfatetransporter,	GO:0005215~transporteractivity,GO:0008271~secondaryactivesulfatetransmembranetransporteractivity,GO:0008509~aniontransmembranetransporteractivity,GO:0015075~iontransmembranetransporteractivity,GO:0015103~inorganicaniontransmembranetransporteractivity,GO:0015116~sulfatetransmembranetransporteractivity,GO:0015291~secondaryactivetransmembranetransporteractivity,GO:0022804~activetransmembranetranspor…	Inorganiciontransportandmetabolism,	PIRSF002767:integralmembraneproteinHP0228,	P74015SYNY3,	P72770	slr1776	high affinity sulfate transporter	N	Transport and binding proteins	NA	NA	CUST_1090_PI424014020	chromosome	229693	229751	59	+	0.493083	0.703107	0.797574
sll1586-as3	11390	12122	143	52	0	CUST_7356_PI424014020	sll1586-as3	CATTAACCAGTGTTTCCCTCACCCATCTAGAATTTGGTGCCACTAGCATTCCGGCTACAG	sll1586	as	Sll1586protein	sll1586-as3	sll1586	Synechocystissp.(strainPCC6803)	1749	P73871	sll1586	1148:Synechocystissp.pcc6803	NA	completeproteome,	IPR007452:ProteinofunknownfunctionDUF490,	NA	NA	954595,	NA	NA	sll1586,	sll1586,	Sll1586protein,	NA	Functionunknown,	NA	P74015SYNY3,	P73871	sll1586	unknown protein	Z	Unknown	NA	NA	CUST_7356_PI424014020	chromosome	1504263	1504322	60	-	-0.482471	-1.84513	-0.843887
slr0771-as1	32531	34782	410	17	0	CUST_11638_PI424014020	slr0771-as1	CTGATCAAGAGCAGTTACAGTTTGCTGGGTCTGAAGGCCGAGTAATTTTTACCCAAGATA	slr0771	as	Slr0771protein	slr0771-as1	slr0771	Synechocystissp.(strainPCC6803)	111	Q55606	slr0771	1148:Synechocystissp.pcc6803	NA	completeproteome,	NA	NA	NA	952686,	NA	NA	slr0771,	slr0771,	Slr0771protein,	NA	Functionunknown,	NA	P74015SYNY3,	Q55606	slr0771	hypothetical protein	P	Hypothetical	NA	NA	CUST_11638_PI424014020	chromosome	2394654	2394713	60	+	0.458402	1.0274	0.240684
NC-39	4466	4729	56	54	0	CUST_2001_PI424014020	NC-39	GGAAAACTCCCTGGTTATTAAGCTAAAAATGCTTGCCAGGGAGTATGGCTCTAATCGTTT	NC	39	NA	ncl0120	NA	NA	NA	NA	NA	NA	NA	NA	NA	NA	NA	NA	NA	NA	NA	NA	NA	NA	NA	NA	P74015SYNY3,	NA	NA	NA	NA	NA	NA	NA	CUST_2001_PI424014020	chromosome	410249	410308	60	+	-0.554816	0.66747	1.59841
slr0909-int1	29053	31054	366	29	0	CUST_1980_PI423872883	slr0909-int1	TGACGAATTTTTTTGCTCCATTTAGTATTTAGGGACAAGCTACGCCGCAAAATAGGTGGC	slr0909	int	Slr0909protein	slr0909-int1	slr0909	Synechocystissp.(strainPCC6803)	450	Q55375	slr0909	1148:Synechocystissp.pcc6803	NA	completeproteome,	IPR006342:MethyltransferaseFkbM,	NA	NA	953224,	NA	NA	slr0909,	slr0909,	Slr0909protein,	NA	NA	PIRSF012425:Synechocystishypotheticalproteinslr0909,	P74015SYNY3,	Q55375	slr0909	unknown protein	Z	Unknown	NA	NA	CUST_1980_PI423872883	chromosome	2785835	2785894	60	-	0.713369	-0.197121	0.502046
slr1322-as1	18547	19813	234	8	0	CUST_8082_PI424014020	slr1322-as1	AAGTCGCAGAATCCGCCGGGAAAATGCTCTACGCTGACTACGTGGAAT	slr1322	as	Uncharacterizedproteinslr1322	slr1322-as1	slr1322	Synechocystissp.(strainPCC6803)	489	P74002	slr1322	1148:Synechocystissp.pcc6803	NA	completeproteome,	IPR002510:PeptidaseU62,modulatorofDNAgyrase,	NA	NA	954748,	NA	NA	slr1322,	slr1322,	Uncharacterizedproteinslr1322,	NA	Generalfunctionpredictiononly,	NA	P74015SYNY3,	P74002	slr1322	\putative modulator of DNA gyrase; TldD\\\\\""	K2	DNA replication	NA	NA	CUST_8082_PI424014020	chromosome	1651610	1651657	48	+	-0.481672	-2.42711	-0.141356
NC-29	6136	6501	77	41	0	CUST_4912_PI424014020	NC-29	AAAAAATAACACCCGGTACCAAGGGTGTCAGTGGTGCTATGGCAAGTGGTAC	NC	29	NA	NC-29	NA	NA	NA	NA	NA	NA	NA	NA	NA	NA	NA	NA	NA	NA	NA	NA	NA	NA	NA	NA	P74015SYNY3,	NA	NA	NA	NA	NA	NA	NA	CUST_4912_PI424014020	chromosome	983575	983626	52	-	-0.286925	-0.0296716	-0.0939328
slr0192-5'UTR	15004	16005	189	25	0	CUST_13310_PI424014020	slr0192-5'UTR	GTAATTAGGGAGAAAAATGAATATCAAGGGCGGGGGGTTTGCCCCAGAATTTGCTCATTG	slr0192	5'UTR	Slr0192protein	slr0192-5'UTR	slr0192	Synechocystissp.(strainPCC6803)	114	Q55764	slr0192	1148:Synechocystissp.pcc6803	NA	NA	IPR001763:Rhodanese-like,	NA	SM00450:RHOD,	954548,	NA	NA	slr0192,	slr0192,	Slr0192protein,	NA	NA	PIRSF006780:Aquifexaeolicusconservedhypotheticalproteinaq477,	P74015SYNY3,	Q55764	slr0192	hypothetical protein	P	Hypothetical	NA	NA	CUST_13310_PI424014020	chromosome	2724002	2724061	60	-	-0.26855	-0.990658	-0.33153
sll1723	18597	19868	234	63	0	CUST_4747_PI424014020	sll1723	GTACTGCTGTTGTAAATAGGTACGGTTATAGTCGCTAACGGTCACCACCTCGCAG	sll1723		Sll1723protein	sll1723	sll1723	Synechocystissp.(strainPCC6803)	413	P73402	sll1723	1148:Synechocystissp.pcc6803	NA	completeproteome,transferase,	IPR001296:Glycosyltransferase,group1,	NA	NA	954065,	NA	GO:0008152~metabolicprocess,GO:0009058~biosyntheticprocess,	sll1723,	sll1723,	Sll1723protein,	NA	NA	NA	P74015SYNY3,	P73402	sll1723	probable glycosyltransferase	O	Other categories	O7	Other	CUST_4747_PI424014020	chromosome	951187	951241	55	+	-0.230346	0.361574	-0.486822
NC-114	30336	32427	382	42	0	CUST_14114_PI424014020	NC-114	GAAAAATTCCCCCATTAGTCCCATTGAGGAAATGGAGGAGGTTCTGAGCAAAAAAGTTTA	NC	114	NA	NC-114	NA	NA	NA	NA	NA	NA	NA	NA	NA	NA	NA	NA	NA	NA	NA	NA	NA	NA	NA	NA	P74015SYNY3,	NA	NA	NA	NA	NA	NA	NA	CUST_14114_PI424014020	chromosome	2885827	2885886	60	-	-0.464039	0.215472	0.366115
slr1056-5'UTR	14951	15949	188	54	0	CUST_2481_PI424014020	slr1056-5'UTR	AGGCTATTAAGCTAATAAAAAAGGTGAGCCTAGCCCACCCCTATATCTTAGTTCAGGATT	slr1056	5'UTR	Slr1056protein	slr1056-5'UTR	slr1056	Synechocystissp.(strainPCC6803)	672	P73021	slr1056	1148:Synechocystissp.pcc6803	NA	completeproteome,	NA	NA	NA	953661,	NA	NA	slr1056,	slr1056,	Slr1056protein,	NA	DNAreplication,recombination,andrepair,	PIRSF026443:PIRSF026443,	P74015SYNY3,	P73021	slr1056	unknown protein	Z	Unknown	NA	NA	CUST_2481_PI424014020	chromosome	512518	512577	60	-	-0.672588	-0.862635	-0.0521527
slr0769-5'UTR	18972	20264	239	34	0	CUST_11623_PI424014020	slr0769-5'UTR	TGACAAAAATAAAGGGAACGATAGGGCTTTAACAATACGAGATTGAATACAGACCAACAG	slr0769	5'UTR	Slr0769protein	slr0769-5'UTR	slr0769	Synechocystissp.(strainPCC6803)	204	Q55604	slr0769	1148:Synechocystissp.pcc6803	NA	completeproteome,	IPR005490:ErfK/YbiS/YcfS/YnhG,	NA	NA	952487,	NA	NA	slr0769,	slr0769,	Slr0769protein,	NA	NA	NA	P74015SYNY3,	Q55604	slr0769	hypothetical protein	P	Hypothetical	NA	NA	CUST_11623_PI424014020	chromosome	2393428	2393487	60	-	0.731391	-0.0659974	-0.172404
NC-248	12763	13599	160	84	0	CUST_11960_PI424014020	NC-248	CGCCCCGAACCTAGACAAAGAAATAGTTTGAGAGACAGAAACCAGACCCTTGTTAATTCA	NC	248	NA	NC-248	NA	NA	NA	NA	NA	NA	NA	NA	NA	NA	NA	NA	NA	NA	NA	NA	NA	NA	NA	NA	P74015SYNY3,	NA	NA	NA	NA	NA	NA	NA	NA	NA	NA	NA	NA	NA	0.52469	4.99855	2.79715
slr0896-int1	15110	16123	190	58	0	CUST_1966_PI423872883	slr0896-int1	CACTAGGGGGCTGACCCCGGAGATTAATCCCACCCCAGTCATCATAAATG	slr0896	int	ProbablemultidrugresistanceproteinnorM(Multidrug-effluxtransporter)	slr0896-int1	norM(slr0896)	Synechocystissp.(strainPCC6803)	461	Q55364	slr0896	1148:Synechocystissp.pcc6803	NA	antiport,innermembrane,iontransport,membrane,transmembrane,transport,	IPR002528:MultiantimicrobialextrusionproteinMatE,	GO:0005623~cell,GO:0016020~membrane,GO:0016021~integraltomembrane,GO:0031224~intrinsictomembrane,GO:0044425~membranepart,GO:0044464~cellpart,	NA	952440,	NA	GO:0006810~transport,GO:0006811~iontransport,GO:0006855~multidrugtransport,GO:0015893~drugtransport,GO:0042221~responsetochemicalstimulus,GO:0042493~responsetodrug,GO:0050896~responsetostimulus,GO:0051179~localization,GO:0051234~establishmentoflocalization,	slr0896,	\norM,norM;slr0896,slr0896,\\\\\""	Multidrug-effluxtransporter,ProbablemultidrugresistanceproteinnorM,ProbablemultidrugresistanceproteinnorM(Multidrug-effluxtransporter),	GO:0005215~transporteractivity,GO:0015238~drugtransporteractivity,GO:0015291~secondaryactivetransmembranetransporteractivity,GO:0015297~antiporteractivity,GO:0022804~activetransmembranetransporteractivity,GO:0022857~transmembranetransporteractivity,	NA	PIRSF006093:conservedhypotheticalproteinHI1612,	P74015SYNY3,	Q55364	slr0896	multi-drug efflux transporter	N	Transport and binding proteins	NA	NA	CUST_1966_PI423872883	chromosome	2764051	2764100	50	-	-0.815623	-1.88894	-0.857034
slr1601	4003	4238	50	73	0	CUST_2280_PI424014020	slr1601	CTTCTGTTTCCTCCACCTGCATCTGAATCTCGTTTAACTTAGCCTGTTGAGCTTGTTGAT	slr1601		Slr1601protein	slr1601	slr1601	Synechocystissp.(strainPCC6803)	125	P72987	slr1601	1148:Synechocystissp.pcc6803	NA	completeproteome,	NA	NA	NA	953625,	NA	NA	slr1601,	slr1601,	Slr1601protein,	NA	NA	PIRSF020937:PIRSF020937,	P74015SYNY3,	P72987	slr1601	hypothetical protein	P	Hypothetical	NA	NA	CUST_2280_PI424014020	chromosome	467617	467676	60	-	0.751423	-0.907428	0.155529
sll0823	593	615	8	20	0	CUST_13983_PI424014020	sll0823	CTGCTCTGGGGATTGGGAAAATTCTGCTCCTTTTTCCCCTTGGTGCTTATTAATCAAATA	sll0823		Succinatedehydrogenaseiron-sulfurprotein	sdhB, sll0823	sdhB(sll0823)	Synechocystissp.(strainPCC6803)	245	Q55431	sll0823	1148:Synechocystissp.pcc6803	syn00020:Citratecycle(TCAcycle),syn00190:Oxidativephosphorylation,syn00632:BenzoatedegradationviaCoAligation,syn00650:Butanoatemetabolism,syn00720:Reductivecarboxylatecycle(CO2fixation),	2Fe-2S,4Fe-4S,iron,iron-sulfur,iron-sulfurprotein,metal-binding,metalloprotein,oxidoreductase,	IPR001041:Ferredoxin,IPR001450:4Fe-4Sferredoxin,iron-sulphurbinding,IPR004489:Succinatedehydrogenase/fumaratereductaseiron-sulphurprotein,IPR006058:2Fe-2Sferredoxin,iron-sulphurbindingsite,IPR012285:Fumaratereductase,C-terminal,IPR012675:Beta-graspfold,ferredoxin-type,	GO:0005623~cell,GO:0016020~membrane,GO:0044464~cellpart,	NA	951963,	NA	GO:0005975~carbohydratemetabolicprocess,GO:0006084~acetyl-CoAmetabolicprocess,GO:0006091~generationofprecursormetabolitesandenergy,GO:0006099~tricarboxylicacidcycle,GO:0006118~electrontransport,GO:0006732~coenzymemetabolicprocess,GO:0008152~metabolicprocess,GO:0009056~catabolicprocess,GO:0009060~aerobicrespiration,GO:0009109~coenzymecatabolicprocess,GO:0009987~cellularprocess,GO:0043170~macromole…	sdhB,	\sdhB,sdhB;sll0823,sll0823,\\\\\""	Succinatedehydrogenaseiron-sulfurprotein,	GO:0003824~catalyticactivity,GO:0005488~binding,GO:0005506~ironionbinding,GO:0009055~electroncarrieractivity,GO:0016491~oxidoreductaseactivity,GO:0043167~ionbinding,GO:0043169~cationbinding,GO:0046872~metalionbinding,GO:0046914~transitionmetalionbinding,	NA	PIRSF000176:fumaratereductase/succinatedehydrogenase(ubiquinone),iron-sulfurprotein,	P74015SYNY3,	Q55431	sll0823	probable succinate dehydrogenase iron-sulfur protein	F	Energy metabolism	F13	TCA cycle	CUST_13983_PI424014020	chromosome	2861407	2861466	60	+	0.0667504	-0.00325264	-0.289131
NC-1414	15467	16506	195	16	0	CUST_2964_PI424014020	NC-1414	GAAAAAACCCCCAGCAATAAAGTGGGGGCTAAATATCTGGAAGTTACTGGTG	NC	1414	NA	NC-1414	NA	NA	NA	NA	NA	NA	NA	NA	NA	NA	NA	NA	NA	NA	NA	NA	NA	NA	NA	NA	P74015SYNY3,	NA	NA	NA	NA	NA	NA	NA	CUST_2964_PI424014020	chromosome	612862	612913	52	-	-1.50257	-0.85451	-1.2652
slr0645-as1	16505	17627	208	32	0	CUST_13058_PI424014020	slr0645-as1	GAAATAGCCCAAGCTTCGACCATTGCCCTGGCGAAAAAATGTGAAGAAATTGACTC	slr0645	as	Slr0645protein	slr0645-as1	slr0645	Synechocystissp.(strainPCC6803)	206	Q55727	slr0645	1148:Synechocystissp.pcc6803	NA	NA	IPR002035:vonWillebrandfactor,typeA,	NA	SM00327:VWA,	952510,	NA	NA	slr0645,	slr0645,	Slr0645protein,	NA	NA	PIRSF017984:PIRSF017984,	P74015SYNY3,	Q55727	slr0645	hypothetical protein	P	Hypothetical	NA	NA	CUST_13058_PI424014020	chromosome	2674203	2674258	56	+	-0.347009	-0.391745	-0.336374
slr0476-0-x	8085	8579	101	79	0	CUST_12748_PI424014020	slr0476-0-x	CCTAGATGGGAGTTCAGGGTAAGGGAACAAAGCAAAAATTCCCACCGCAAGA	slr0476	0	Slr0476protein	slr0476-0-x	slr0476	Synechocystissp.(strainPCC6803)	136	Q55171	slr0476	1148:Synechocystissp.pcc6803	NA	completeproteome,	NA	NA	NA	952556,	NA	NA	slr0476,	slr0476,	Slr0476protein,	NA	NA	PIRSF012415:Synechocystishypotheticalproteinslr0476,	P74015SYNY3,	Q55171	slr0476	unknown protein	Z	Unknown	NA	NA	CUST_12748_PI424014020	chromosome	2613318	2613369	52	-	-0.650555	-1.55605	-0.30494
sll0195-as2	9399	9993	118	48	0	CUST_12309_PI424014020	sll0195-as2	GAATCAGGGCCTTGCTGACCATACTAAATTGGTTGGAGAAGGGAATTTTTATAGTTGGGG	sll0195	as	\ATP-dependentproteinase;BsgA\\\\\""	sll0195-as2	sll0195	Synechocystissp.(strainPCC6803)	214	Q55701	sll0195	1148:Synechocystissp.pcc6803	NA	NA	IPR003111:PeptidaseS16,lonN-terminal,	NA	SM00464:LON,	952626,	NA	GO:0006508~proteolysis,GO:0006510~ATP-dependentproteolysis,GO:0008152~metabolicprocess,GO:0009987~cellularprocess,GO:0019538~proteinmetabolicprocess,GO:0043170~macromoleculemetabolicprocess,GO:0044237~cellularmetabolicprocess,GO:0044238~primarymetabolicprocess,GO:0044260~cellularmacromoleculemetabolicprocess,GO:0044267~cellularproteinmetabolicprocess,	sll0195,	sll0195,	\ATP-dependentproteinase;BsgA,ATP-dependentproteinase;BsgA,\\\\\""	GO:0003824~catalyticactivity,GO:0004176~ATP-dependentpeptidaseactivity,GO:0008233~peptidaseactivity,GO:0016787~hydrolaseactivity,	Generalfunctionpredictiononly,	PIRSF018753:uncharacterizedprotein,LonproteaseN-terminaldomainhomolog,	P74015SYNY3,	Q55701	sll0195	probable ATP-dependent protease	M	Translation	M2	Degradation of proteins	CUST_12309_PI424014020	chromosome	2530881	2530940	60	-	-0.652507	-0.542231	0.0122541
sll1326	8259	8762	104	7	0	CUST_804_PI424014020	sll1326	CATCTTCAAATTCCAGTAACTCCTGGGACATTACCTGTTCCAGCCCATAGATCCGAG	sll1326		ATPsynthasesubunitalpha(EC3.6.3.14)(F-ATPasesubunitalpha)(ATPsynthaseF1sectorsubunitalpha)	atpA, sll1326	atpA(sll1326)	Synechocystissp.(strainPCC6803)	503	P27179	sll1326	1148:Synechocystissp.pcc6803	syn00190:Oxidativephosphorylation,syn00195:Photosynthesis,	ATPbiosynthesis,ATPsynthesis,P-loop,atp-binding,cf(1),hydrogeniontransport,hydrolase,iontransport,membrane,membrane-associatedcomplex,nucleotidebinding,nucleotide-binding,oxidativephosphorylation,thylakoid,transport,	IPR000194:ATPase,F1/V1/A1complex,alpha/betasubunit,nucleotide-binding,IPR000793:ATPase,F1/V1/A1complex,alpha/betasubunit,C-terminal,IPR004100:ATPase,F1/V1/A1complex,alpha/betasubunit,N-terminal,IPR005294:ATPase,F1complex,alphasubunit,	GO:0005622~intracellular,GO:0005623~cell,GO:0005886~plasmamembrane,GO:0009579~thylakoid,GO:0016020~membrane,GO:0016469~proton-transportingtwo-sectorATPasecomplex,GO:0032991~macromolecularcomplex,GO:0033178~proton-transportingtwo-sectorATPasecomplex,catalyticdomain,GO:0043226~organelle,GO:0043227~membrane-boundorganelle,GO:0043229~intracellularorganelle,GO:0043231~intracellularmembrane-boundorgane…	NA	953354,	3.6.3.14,	GO:0006091~generationofprecursormetabolitesandenergy,GO:0006119~oxidativephosphorylation,GO:0006139~nucleobase,nucleoside,nucleotideandnucleicacidmetabolicprocess,GO:0006163~purinenucleotidemetabolicprocess,GO:0006164~purinenucleotidebiosyntheticprocess,GO:0006732~coenzymemetabolicprocess,GO:0006753~nucleosidephosphatemetabolicprocess,GO:0006754~ATPbiosyntheticprocess,GO:0006793~phosphorusmetabol…	atpA,	\atpA,atpA;sll1326,sll1326,\\\\\""	ATPsynthaseF1sectorsubunitalpha,ATPsynthasesubunitalpha,ATPsynthasesubunitalpha(EC3.6.3.14)(ATPasesubunitalpha)(ATPsynthaseF1sectorsubunitalpha),ATPasesubunitalpha,	GO:0000166~nucleotidebinding,GO:0003824~catalyticactivity,GO:0005215~transporteractivity,GO:0005488~binding,GO:0005524~ATPbinding,GO:0008324~cationtransmembranetransporteractivity,GO:0015075~iontransmembranetransporteractivity,GO:0015077~monovalentinorganiccationtransmembranetransporteractivity,GO:0015078~hydrogeniontransmembranetransporteractivity,GO:0015399~primaryactivetransmembranetransporter…	NA	PIRSF001274:H(+)-transportingATPsynthase,	P74015SYNY3,	P27179	sll1326	ATP synthase alpha chain	H	Photosynthesis and respiration	H1	ATP synthase	CUST_804_PI424014020	chromosome	174351	174407	57	+	0.306674	-2.73313	-0.535542
ssr2595-5'utr	4862	5150	61	50	0	CUST_4904_PI424014020	ssr2595-5'utr	AGTGTTGATCTCCTTGATTGGGTATTTGAGGTTTTTATTTTGTAACCTTAT	ssr2595	5'UTR	Highlightinducibleprotein	ssr2595-5'utr	ssr2595	Synechocystissp.(strainPCC6803)	70	P73429	ssr2595	1148:Synechocystissp.pcc6803	NA	completeproteome,	NA	NA	NA	954092,	NA	NA	ssr2595,	ssr2595,	Highlightinducibleprotein,	NA	NA	PIRSF005905:highlight-inducibleprotein,	P74015SYNY3,	P73429	ssr2595	high light-inducible polypeptide HliB	NA	NA	NA	NA	CUST_4904_PI424014020	chromosome	982917	982967	51	-	0.195457	0.839616	-0.0300994
slr0790-int2	3208	3389	40	74	0	CUST_2185_PI423872883	slr0790-int2	GATCCCTGCATGGGAACCCAGCTGAGATGGCCGTTGATCACTGGAC	slr0790	int	UmuCprotein	slr0790-int2	umuC(slr0790)	Synechocystissp.(strainPCC6803)	116	Q55931	slr0790	1148:Synechocystissp.pcc6803	syn03030:DNApolymerase,	completeproteome,	IPR001126:UMUC-likeDNA-repairprotein,	NA	NA	952216,	NA	GO:0006139~nucleobase,nucleoside,nucleotideandnucleicacidmetabolicprocess,GO:0006259~DNAmetabolicprocess,GO:0006281~DNArepair,GO:0006950~responsetostress,GO:0006974~responsetoDNAdamagestimulus,GO:0008152~metabolicprocess,GO:0009719~responsetoendogenousstimulus,GO:0009987~cellularprocess,GO:0043170~macromoleculemetabolicprocess,GO:0043283~biopolymermetabolicprocess,GO:0044237~cellularmetabolicproc…	umuC,	\slr0790,umuC,umuC;slr0790,\\\\\""	UmuCprotein,	NA	NA	PIRSF003140:DNApolymerase/UVprotectionprotein,UmuC/MucBtypes,	P74015SYNY3,	Q55931	slr0790	similar to ultraviolet light resistance protein B	K2	DNA replication	NA	NA	CUST_2185_PI423872883	chromosome	3048314	3048359	46	-	-0.207269	-1.17637	0.0695221
ncRNA_983563:983626	1820	1907	23	37	0	CUST_10023_PI418912949	ncRNA_983563:983626	AAAAAATAACACCCGGTACCAAGGGTGTCAGTGGTGCTATGGCAAGTGGTAC	ncRNA_983563:983626		NA	ncRNA_983563:983626	NA	NA	NA	NA	ncRNA_983563:983626	NA	NA	NA	NA	NA	NA	NA	NA	NA	NA	NA	NA	NA	NA	NA	P74015SYNY3,	NA	NA	NA	NA	NA	NA	NA	NA	NA	NA	NA	NA	NA	-0.190016	0.0236699	-0.0629255
us5-1-x	6644	7040	83	70	0	CUST_6520_PI424014020	us5-1-x	TATCCAAGCTTTTTGGCGCTTCTCCCGCCCCCATACCATCATTGGTACAACTCTGAG	us5	1	NA	us5-1-x	NA	NA	NA	NA	NA	NA	NA	NA	NA	NA	NA	NA	NA	NA	NA	NA	NA	NA	NA	NA	P74015SYNY3,	NA	NA	NA	NA	NA	NA	NA	CUST_6520_PI424014020	chromosome	1322695	1322751	57	+	-1.47312	-0.907879	-0.310593
slr0993-int1	22046	23542	277	82	0	CUST_1580_PI423872883	slr0993-int1	GAACCCGACGGTATCCTTCGCCCAGGGGCACAGTACCCTCCTGTTTAG	slr0993	int	\Lipoprotein;NlpD\\\\\""	slr0993-int1	nlpD(slr0993)	Synechocystissp.(strainPCC6803)	715	P74517	slr0993	1148:Synechocystissp.pcc6803	NA	completeproteome,lipoprotein,	IPR002482:Peptidoglycan-bindingLysM,IPR002886:PeptidaseM23B,	NA	SM00257:LysM,	952809,	NA	GO:0006508~proteolysis,GO:0007047~cellwallorganizationandbiogenesis,GO:0008152~metabolicprocess,GO:0009056~catabolicprocess,GO:0009987~cellularprocess,GO:0010382~cellwallmetabolicprocess,GO:0016043~cellularcomponentorganizationandbiogenesis,GO:0016998~cellwallcatabolicprocess,GO:0019538~proteinmetabolicprocess,GO:0043170~macromoleculemetabolicprocess,GO:0044237~cellularmetabolicprocess,GO:0044238…	nlpD,	\nlpD,nlpD;slr0993,slr0993,\\\\\""	\Lipoprotein;NlpD,Lipoprotein;NlpD,\\\\\""	GO:0003824~catalyticactivity,GO:0004175~endopeptidaseactivity,GO:0004222~metalloendopeptidaseactivity,GO:0008233~peptidaseactivity,GO:0016787~hydrolaseactivity,	Cellenvelopebiogenesis,outermembrane,	NA	P74015SYNY3,	P74517	slr0993	putative peptidase	C	Cell envelope	C1	Membranes	CUST_1580_PI423872883	chromosome	2260457	2260504	48	-	0.27572	-0.427346	0.381328
slr0727-as1	15183	16198	191	48	0	CUST_479_PI424014020	slr0727-as1	TAATCAAGGGCAAGAATATTTTGCCCCTAATGATGACTGCTACCTCCCACTTGTTGATGA	slr0727	as	Slr0727protein	slr0727-as1	slr0727	Synechocystissp.(strainPCC6803)	324	P72671	slr0727	1148:Synechocystissp.pcc6803	NA	completeproteome,	NA	NA	NA	953179,	NA	NA	slr0727,	slr0727,	Slr0727protein,	NA	NA	PIRSF020917:PIRSF020917,	P74015SYNY3,	P72671	slr0727	unknown protein	Z	Unknown	NA	NA	CUST_479_PI424014020	chromosome	112484	112543	60	+	-0.982001	-1.46195	0.227352
slr0907-5'UTR	2197	2308	28	13	0	CUST_13574_PI424014020	slr0907-5'UTR	TCAAGGGATGTTAAAAATTAGTAAAAGCAACTAATTTCAATTGCTTACCAGGGGCTTTGA	slr0907	5'UTR	Slr0907protein	slr0907-5'UTR	slr0907	Synechocystissp.(strainPCC6803)	1014	Q55374	slr0907	1148:Synechocystissp.pcc6803	NA	completeproteome,	IPR006342:MethyltransferaseFkbM,	NA	NA	951854,	NA	NA	slr0907,	slr0907,	Slr0907protein,	NA	NA	NA	P74015SYNY3,	Q55374	slr0907	unknown protein	Z	Unknown	NA	NA	CUST_13574_PI424014020	chromosome	2781335	2781394	60	-	0.13774	-1.48649	-0.73317
us17-0-x	11503	12246	145	6	0	CUST_5751_PI424014020	us17-0-x	CATAACTCAAGCTGAGCATTCTTCGATGGCCCCCAGGGGAGAACCTAG	us17	0	NA	us17-0-x	NA	NA	NA	NA	NA	NA	NA	NA	NA	NA	NA	NA	NA	NA	NA	NA	NA	NA	NA	NA	P74015SYNY3,	NA	NA	NA	NA	NA	NA	NA	CUST_5751_PI424014020	chromosome	1164999	1165046	48	+	-0.94367	-1.34966	-0.31242
sll0195-as1	2187	2298	28	3	0	CUST_12307_PI424014020	sll0195-as1	GAATCAGGGCCTTGCTGACCATACTAAATTGGTTGGAGAAGGGAATTTTTATAGTTGGGG	sll0195	as	\ATP-dependentproteinase;BsgA\\\\\""	sll0195-as1	sll0195	Synechocystissp.(strainPCC6803)	214	Q55701	sll0195	1148:Synechocystissp.pcc6803	NA	NA	IPR003111:PeptidaseS16,lonN-terminal,	NA	SM00464:LON,	952626,	NA	GO:0006508~proteolysis,GO:0006510~ATP-dependentproteolysis,GO:0008152~metabolicprocess,GO:0009987~cellularprocess,GO:0019538~proteinmetabolicprocess,GO:0043170~macromoleculemetabolicprocess,GO:0044237~cellularmetabolicprocess,GO:0044238~primarymetabolicprocess,GO:0044260~cellularmacromoleculemetabolicprocess,GO:0044267~cellularproteinmetabolicprocess,	sll0195,	sll0195,	\ATP-dependentproteinase;BsgA,ATP-dependentproteinase;BsgA,\\\\\""	GO:0003824~catalyticactivity,GO:0004176~ATP-dependentpeptidaseactivity,GO:0008233~peptidaseactivity,GO:0016787~hydrolaseactivity,	Generalfunctionpredictiononly,	PIRSF018753:uncharacterizedprotein,LonproteaseN-terminaldomainhomolog,	P74015SYNY3,	Q55701	sll0195	probable ATP-dependent protease	M	Translation	M2	Degradation of proteins	CUST_12307_PI424014020	chromosome	2530881	2530940	60	-	-0.605813	-0.542504	0.0909582
slr0572-as1	12135	12932	153	12	0	CUST_13743_PI424014020	slr0572-as1	ACATGGGTAGAAAATTTAAAAAACTGTGCTCTACCCATGGACGACACT	slr0572	as	Slr0572protein	slr0572-as1	slr0572	Synechocystissp.(strainPCC6803)	146	Q55400	slr0572	1148:Synechocystissp.pcc6803	NA	completeproteome,	NA	NA	NA	952394,	NA	NA	slr0572,	slr0572,	Slr0572protein,	NA	NA	PIRSF009576:Synechocystishypotheticalproteinslr0572,	P74015SYNY3,	Q55400	slr0572	unknown protein	Z	Unknown	NA	NA	CUST_13743_PI424014020	chromosome	2815240	2815287	48	+	-0.445444	-0.5612	0.222478
slr1459	15027	16031	189	51	0	CUST_16023_PI424014020	slr1459	CAGATAATAGTCCATATCCCGCAAACAAGCGGAAAAACGACGGGTAGTGTAGGCATTAC	slr1459		Phycobilisomecorecomponent	apcF, slr1459	apcF(slr1459)	Synechocystissp.(strainPCC6803)	169	P74551	slr1459	1148:Synechocystissp.pcc6803	syn00196:Photosynthesis-antennaproteins,	Photosynthesis,bilepigment,chromophore,electrontransport,membrane,phycobilisome,thylakoid,transport,	IPR001659:Phycobilisomealpha,betaandanchorchains,IPR006245:Allophycocyanin,betasubunit,IPR012128:Phycobilisomealphaandbetachains,	GO:0005622~intracellular,GO:0005623~cell,GO:0005737~cytoplasm,GO:0005886~plasmamembrane,GO:0009503~thylakoidlight-harvestingcomplex,GO:0009507~chloroplast,GO:0009534~chloroplastthylakoid,GO:0009535~chloroplastthylakoidmembrane,GO:0009536~plastid,GO:0009579~thylakoid,GO:0009842~cyanelle,GO:0009843~cyanellethylakoid,GO:0016020~membrane,GO:0016023~cytoplasmicmembrane-boundvesicle,GO:0030075~plasmame…	NA	952045,	NA	GO:0006091~generationofprecursormetabolitesandenergy,GO:0006118~electrontransport,GO:0008152~metabolicprocess,GO:0009765~photosynthesis,lightharvesting,GO:0015979~photosynthesis,GO:0019684~photosynthesis,lightreaction,	apcF,	\apcF,apcF;slr1459,slr1459,\\\\\""	Phycobilisomecorecomponent,	NA	NA	PIRSF000081:phycocyanin,	P74015SYNY3,	P74551	slr1459	phycobilisome core component	H	Photosynthesis and respiration	H8	Phycobilisome	CUST_16023_PI424014020	chromosome	3305083	3305141	59	-	0.217404	-2.86333	-0.0537101
Spacer4-1-x	18060	19296	228	1	0	CUST_333_PI423872991	Spacer4-1-x	TGTTGAACTGCCTAAAACACTCATCGAGAACTACAAATACCAAGGT	Spacer4	1	NA	Spacer4-1-x	NA	NA	NA	NA	NA	NA	NA	NA	NA	NA	NA	NA	NA	NA	NA	NA	NA	NA	NA	NA	P74015SYNY3,	NA	NA	NA	NA	NA	NA	NA	NA	NA	NA	NA	NA	NA	-1.84691	-0.667104	-0.617384
slr2071	2924	3089	37	29	0	CUST_4499_PI424014020	slr2071	CTGCCAGGGAATATTTTTGCTTGAACTTATTAATTGTGCAGTTGCACATTTCCTGAGCCG	slr2071		Slr2071protein	slr2071	slr2071	Synechocystissp.(strainPCC6803)	107	P73371	slr2071	1148:Synechocystissp.pcc6803	NA	completeproteome,	NA	NA	NA	954025,	NA	NA	slr2071,	slr2071,	Slr2071protein,	NA	NA	PIRSF007457:Synechocystishypotheticalproteinslr2071,	P74015SYNY3,	P73371	slr2071	unknown protein	Z	Unknown	NA	NA	CUST_4499_PI424014020	chromosome	908165	908224	60	-	-0.470731	-0.0533189	-0.45038
sll0247-as2	10220	10864	128	69	0	CUST_7448_PI424014020	sll0247-as2	GAAAACCCCCAGCAACTAGGGATAATTTTGGGTCATCATCTCCTGTTCCTGGG	sll0247	as	Ironstress-inducedchlorophyll-bindingprotein(CP43')	sll0247-as2	isiA(sll0247)	Synechocystissp.(strainPCC6803)	342	Q55274	sll0247	1148:Synechocystissp.pcc6803	NA	Chlorophyll,Photosynthesis,PhotosystemI,chromophore,membrane,stressresponse,thylakoid,transmembrane,	IPR000932:Photosystemantennaprotein-like,	GO:0005622~intracellular,GO:0005623~cell,GO:0005737~cytoplasm,GO:0005886~plasmamembrane,GO:0009521~photosystem,GO:0009522~photosystemI,GO:0009536~plastid,GO:0009579~thylakoid,GO:0016020~membrane,GO:0016021~integraltomembrane,GO:0016023~cytoplasmicmembrane-boundvesicle,GO:0030075~plasmamembrane-derivedthylakoid,GO:0030094~plasmamembrane-derivedphotosystemI,GO:0031224~intrinsictomembrane,GO:0031410…	NA	954611,	NA	GO:0006091~generationofprecursormetabolitesandenergy,GO:0006118~electrontransport,GO:0006464~proteinmodificationprocess,GO:0006950~responsetostress,GO:0007154~cellcommunication,GO:0008152~metabolicprocess,GO:0009267~cellularresponsetostarvation,GO:0009605~responsetoexternalstimulus,GO:0009767~photosyntheticelectrontransport,GO:0009987~cellularprocess,GO:0009991~responsetoextracellularstimulus,GO:…	isiA,	\isiA,isiA;sll0247,sll0247,\\\\\""	CP43',Ironstress-inducedchlorophyll-bindingprotein,Ironstress-inducedchlorophyll-bindingprotein(CP43'),	GO:0005488~binding,GO:0005515~proteinbinding,GO:0016168~chlorophyllbinding,GO:0042802~identicalproteinbinding,GO:0046906~tetrapyrrolebinding,	NA	PIRSF002918:photosystemIIchlorophylla-bindingproteinPsbC,	P74015SYNY3,	Q55274	sll0247	iron-stress chlorophyll-binding protein	NA	NA	NA	NA	CUST_7448_PI424014020	chromosome	1518156	1518208	53	-	-0.255645	-1.51797	0.0902723
slr1099	6166	6531	77	71	0	CUST_927_PI424014020	slr1099	GATCAAACTTAAGGGCGTTTCCCTGGGCACCACCACCAAGGGTTTACCTTCTTTGATTTG	slr1099		Probablearomaticaciddecarboxylase(EC4.1.1.-)	ubiX, slr1099	slr1099	Synechocystissp.(strainPCC6803)	206	P72743	slr1099	1148:Synechocystissp.pcc6803	syn00130:Ubiquinonebiosynthesis,	completeproteome,decarboxylase,lyase,	IPR003382:Flavoprotein,IPR004507:Phenylacrylicaciddecarboxylase,	NA	NA	953377,	4.1.1.-,	NA	ubiX,	slr1099,ubiX,	Probablearomaticaciddecarboxylase,	NA	NA	NA	P74015SYNY3,	P72743	slr1099	3-octaprenyl-4-hydroxybenzoate carboxy-lyase	B	Biosynthesis of cofactors	NA	NA	CUST_927_PI424014020	chromosome	196060	196119	60	-	-0.468279	-1.45595	-0.568496
slr1834-int10	35042	37483	441	83	0	CUST_708_PI423872883	slr1834-int10	CCAGAGGAAGTCCCGCAACCAGCCATTGATGGTGATGGCACTCTG	slr1834	int	PhotosystemIP700chlorophyllaapoproteinA1(PsaA)	slr1834-int10	psaA(slr1834)	Synechocystissp.(strainPCC6803)	751	P29254	slr1834	1148:Synechocystissp.pcc6803	syn00195:Photosynthesis,	4Fe-4S,Chlorophyll,Directproteinsequencing,Photosynthesis,PhotosystemI,chromophore,electrontransport,iron,iron-sulfur,magnesium,membrane,metal-binding,thylakoid,transmembrane,transport,	IPR001280:PhotosystemIpsaAandpsaB,IPR006243:PhotosystemIpsaA,	GO:0005622~intracellular,GO:0005623~cell,GO:0005737~cytoplasm,GO:0005886~plasmamembrane,GO:0009521~photosystem,GO:0009522~photosystemI,GO:0009536~plastid,GO:0009579~thylakoid,GO:0016020~membrane,GO:0016023~cytoplasmicmembrane-boundvesicle,GO:0030075~plasmamembrane-derivedthylakoid,GO:0030094~plasmamembrane-derivedphotosystemI,GO:0031410~cytoplasmicvesicle,GO:0031982~vesicle,GO:0031988~membrane-bo…	NA	NA	NA	GO:0008152~metabolicprocess,GO:0015979~photosynthesis,	NA	psaA,slr1834,	PhotosystemIP700chlorophyllaapoproteinA1,PsaA,	NA	NA	NA	P74015SYNY3,	P29254	slr1834	P700 apoprotein subunit Ia	H	Photosynthesis and respiration	H6	Photosystem I	CUST_708_PI423872883	chromosome	943594	943638	45	-	0.497668	-2.7134	0.315461
sll0518-as1	28821	30803	363	33	0	CUST_15418_PI424014020	sll0518-as1	CCCCCTACCGTTTTCGCAAGGATTCGGAGGAGCGGCCGAAGTTTT	sll0518	as	Sll0518protein	sll0518-as1	sll0518	Synechocystissp.(strainPCC6803)	385	Q55466	sll0518	1148:Synechocystissp.pcc6803	NA	completeproteome,	NA	NA	NA	952133,	NA	NA	sll0518,	sll0518,	Sll0518protein,	NA	NA	PIRSF014820:PIRSF014820,	P74015SYNY3,	Q55466	sll0518	unknown protein	Z	Unknown	NA	NA	CUST_15418_PI424014020	chromosome	3180865	3180909	45	-	-2.15871	-1.57505	-0.90858
slr0341	3253	3436	41	36	0	CUST_11823_PI424014020	slr0341	AACCCTGAAAATTAATCAGTTCTGCTTCGGGATAACGGGCCGCTAAAAATTCACTGTTAC	slr0341		Slr0341protein	slr0341	slr0341	Synechocystissp.(strainPCC6803)	318	Q55633	slr0341	1148:Synechocystissp.pcc6803	NA	NA	IPR001638:Bacterialextracellularsolute-bindingprotein,family3,	GO:0005623~cell,GO:0030288~outermembrane-boundedperiplasmicspace,GO:0030312~externalencapsulatingstructure,GO:0030313~cellenvelope,GO:0031975~envelope,GO:0042597~periplasmicspace,GO:0044462~externalencapsulatingstructurepart,GO:0044464~cellpart,	SM00062:PBPb,	952709,	NA	GO:0006810~transport,GO:0051179~localization,GO:0051234~establishmentoflocalization,	slr0341,	slr0341,	Slr0341protein,	GO:0005215~transporteractivity,	NA	NA	P74015SYNY3,	Q55633	slr0341	unknown protein	Z	Unknown	NA	NA	CUST_11823_PI424014020	chromosome	2425913	2425972	60	-	0.0598077	-1.61647	-0.0164911
sll1578	3724	3936	47	26	0	CUST_3533_PI424014020	sll1578	CATTAGCTTGACGTAGACGACCGAAAGCAATTTGCAATTCGGTGCTGCTCAGAAAG	sll1578		C-phycocyaninalphachain	cpcA, sll1578	cpcA(sll1578)	Synechocystissp.(strainPCC6803)	162	Q54715	sll1578	1148:Synechocystissp.pcc6803	syn00196:Photosynthesis-antennaproteins,	Directproteinsequencing,Photosynthesis,bilepigment,chromophore,electrontransport,membrane,phycobilisome,thylakoid,transport,	IPR001659:Phycobilisomealpha,betaandanchorchains,IPR006246:Phycocyanin,alphasubunit,IPR012128:Phycobilisomealphaandbetachains,	GO:0005622~intracellular,GO:0005623~cell,GO:0005737~cytoplasm,GO:0005886~plasmamembrane,GO:0009503~thylakoidlight-harvestingcomplex,GO:0009507~chloroplast,GO:0009534~chloroplastthylakoid,GO:0009535~chloroplastthylakoidmembrane,GO:0009536~plastid,GO:0009579~thylakoid,GO:0009842~cyanelle,GO:0009843~cyanellethylakoid,GO:0016020~membrane,GO:0016023~cytoplasmicmembrane-boundvesicle,GO:0030075~plasmame…	NA	953852,	NA	GO:0006091~generationofprecursormetabolitesandenergy,GO:0006118~electrontransport,GO:0006464~proteinmodificationprocess,GO:0006810~transport,GO:0008152~metabolicprocess,GO:0009765~photosynthesis,lightharvesting,GO:0009987~cellularprocess,GO:0015979~photosynthesis,GO:0018298~protein-chromophorelinkage,GO:0019538~proteinmetabolicprocess,GO:0019684~photosynthesis,lightreaction,GO:0043170~macromolecu…	cpcA,	\cpcA,cpcA;sll1578,sll1578,\\\\\""	C-phycocyaninalphachain,	NA	NA	PIRSF000081:phycocyanin,	P74015SYNY3,	Q54715	sll1578	phycocyanin alpha subunit	H	Photosynthesis and respiration	H8	Phycobilisome	CUST_3533_PI424014020	chromosome	726732	726787	56	+	0.118183	-4.20303	0.0790358
slr0993	2358	2482	30	17	0	CUST_11068_PI424014020	slr0993	CCAGGGGCACAGTACCCTCCTGTTTAGTGCTTCCATCATAGGAATTAATCTCCAT	slr0993		\Lipoprotein;NlpD\\\\\""	nlpD, slr0993	nlpD(slr0993)	Synechocystissp.(strainPCC6803)	715	P74517	slr0993	1148:Synechocystissp.pcc6803	NA	completeproteome,lipoprotein,	IPR002482:Peptidoglycan-bindingLysM,IPR002886:PeptidaseM23B,	NA	SM00257:LysM,	952809,	NA	GO:0006508~proteolysis,GO:0007047~cellwallorganizationandbiogenesis,GO:0008152~metabolicprocess,GO:0009056~catabolicprocess,GO:0009987~cellularprocess,GO:0010382~cellwallmetabolicprocess,GO:0016043~cellularcomponentorganizationandbiogenesis,GO:0016998~cellwallcatabolicprocess,GO:0019538~proteinmetabolicprocess,GO:0043170~macromoleculemetabolicprocess,GO:0044237~cellularmetabolicprocess,GO:0044238…	nlpD,	\nlpD,nlpD;slr0993,slr0993,\\\\\""	\Lipoprotein;NlpD,Lipoprotein;NlpD,\\\\\""	GO:0003824~catalyticactivity,GO:0004175~endopeptidaseactivity,GO:0004222~metalloendopeptidaseactivity,GO:0008233~peptidaseactivity,GO:0016787~hydrolaseactivity,	Cellenvelopebiogenesis,outermembrane,	NA	P74015SYNY3,	P74517	slr0993	putative peptidase	C	Cell envelope	C1	Membranes	CUST_11068_PI424014020	chromosome	2260429	2260483	55	-	0.527166	-0.313251	0.527609
slr0807-5'UTR	25349	27096	319	66	0	CUST_8269_PI424014020	slr0807-5'UTR	TCTCTGCTAGTTTGAGTTTGATCCAAAAGACGACGGTTTATTAGCCCAGTC	slr0807	5'UTR	ProbableO-sialoglycoproteinendopeptidase(Glycoprotease)(EC3.4.24.57)	slr0807-5'UTR	gcp(slr0807)	Synechocystissp.(strainPCC6803)	348	P74034	slr0807	1148:Synechocystissp.pcc6803	NA	completeproteome,hydrolase,metal-binding,metalloprotease,protease,zinc,	IPR000905:PeptidaseM22,glycoprotease,IPR009180:PeptidaseM22,O-sialoglycoproteinendopeptidase,	NA	NA	954787,	3.4.24.57,	NA	gcp,	gcp,slr0807,	Glycoprotease,ProbableO-sialoglycoproteinendopeptidase,	NA	Posttranslationalmodification,proteinturnover,chaperones,	NA	P74015SYNY3,	P74034	slr0807	probable o-sialoglycoprotein endopeptidase	M	Translation	M2	Degradation of proteins	CUST_8269_PI424014020	chromosome	1688162	1688212	51	-	-0.755104	-0.572976	-0.601273
vipp1-1-x	15931	17003	201	3	0	CUST_12926_PI424014020	vipp1-1-x	ATCAATTTCCCCCAAAACCTAGGTTAATGGGGGATTTTTACTGGCTGAGTTAAACCAA	vipp1	1	NA	vipp1-1-x	NA	NA	NA	NA	NA	NA	NA	NA	NA	NA	NA	NA	NA	NA	NA	NA	NA	NA	NA	NA	P74015SYNY3,	NA	NA	NA	NA	NA	NA	NA	CUST_12926_PI424014020	chromosome	2645213	2645270	58	+	-0.407653	-0.243077	0.30334
sll0856	2907	3072	37	12	0	CUST_6612_PI424014020	sll0856	ATCCTTTCCACACTTTGAAAAAGACCTCCTGAACTAGATCATCGAGTTGATGCTGTCCAC	sll0856		NA	sigH, sll0856	NA	NA	NA	NA	sll0856	NA	NA	NA	NA	NA	NA	NA	NA	NA	NA	NA	NA	NA	NA	NA	P74015SYNY3,	NA	sll0856	RNA polymerase ECF-type (group 3) sigma-E factor	L	Transcription	L2	RNA synthesis	CUST_6612_PI424014020	chromosome	1342459	1342518	60	+	0.0115446	0.507226	0.252901
us19-0-x	35624	38103	449	23	0	CUST_6330_PI424014020	us19-0-x	GACTCCATGGGGAACACAGAGCCAGTTTTGGGACATTTATTGACAGTTAGCTGAAATTC	us19	0	NA	us19-0-x	NA	NA	NA	NA	NA	NA	NA	NA	NA	NA	NA	NA	NA	NA	NA	NA	NA	NA	NA	NA	P74015SYNY3,	NA	NA	NA	NA	NA	NA	NA	CUST_6330_PI424014020	chromosome	1285955	1286013	59	-	-0.600479	-2.08836	-0.296902
slr0364-int3	10314	10963	129	83	0	CUST_1670_PI423872883	slr0364-int3	GTGATAGGAATCGCTTGTCCTGACTCGGCAATGTTGATGATGTCATCGGCGGTGATATTC	slr0364	int	Slr0364protein	slr0364-int3	slr0364	Synechocystissp.(strainPCC6803)	3029	Q55582	slr0364	1148:Synechocystissp.pcc6803	NA	NA	IPR000601:PKD,IPR006626:Parallelbeta-helixrepeat,IPR007597:CheC-likeprotein,	NA	SM00089:PKD,SM00710:PbH1,	952760,	NA	NA	slr0364,	slr0364,	Slr0364protein,	NA	NA	NA	P74015SYNY3,	Q55582	slr0364	hypothetical protein	P	Hypothetical	NA	NA	CUST_1670_PI423872883	chromosome	2353422	2353481	60	-	-0.369401	-0.20963	0.26627
sll1017	1046	1087	13	67	0	CUST_1973_PI424014020	sll1017	CATCAAAAGTGTTTTTAAACAGCACATTAACTGTGTTTTTGTGGGAAGACAGCCCGGCTT	sll1017		Putativeammoniumtransportersll1017	amt2, sll1017	sll1017	Synechocystissp.(strainPCC6803)	442	P72935	sll1017	1148:Synechocystissp.pcc6803	NA	ammoniatransport,membrane,transmembrane,transport,	IPR001905:Ammoniumtransporter,IPR002229:BloodgroupRhesusC/EandDpolypeptide,IPR010256:Rh-likeprotein/ammoniumtransporter,	GO:0005623~cell,GO:0016020~membrane,GO:0016021~integraltomembrane,GO:0031224~intrinsictomembrane,GO:0044425~membranepart,GO:0044464~cellpart,	NA	953571,	NA	GO:0006810~transport,GO:0006811~iontransport,GO:0006812~cationtransport,GO:0015695~organiccationtransport,GO:0015696~ammoniumtransport,GO:0051179~localization,GO:0051234~establishmentoflocalization,	AMT2,	amt2,sll1017,	Putativeammoniumtransportersll1017,	GO:0005215~transporteractivity,GO:0008324~cationtransmembranetransporteractivity,GO:0008519~ammoniumtransmembranetransporteractivity,GO:0015075~iontransmembranetransporteractivity,GO:0015101~organiccationtransmembranetransporteractivity,GO:0022857~transmembranetransporteractivity,GO:0022890~inorganiccationtransmembranetransporteractivity,GO:0022891~substrate-specifictransmembranetransporteractivi…	NA	PIRSF006254:ammoniumtransporter,	P74015SYNY3,	P72935	sll1017	ammonium methylammonium permease	N	Transport and binding proteins	NA	NA	CUST_1973_PI424014020	chromosome	401799	401858	60	+	0.306761	1.04548	0.81455
sll1017-int1	12866	13711	162	26	0	CUST_284_PI423872883	sll1017-int1	ATGGCAAAGCCAGCCTGCATGAACAGTACTAAAACTGCTGCAGCTAGTAAG	sll1017	int	Putativeammoniumtransportersll1017	sll1017-int1	sll1017	Synechocystissp.(strainPCC6803)	442	P72935	sll1017	1148:Synechocystissp.pcc6803	NA	ammoniatransport,membrane,transmembrane,transport,	IPR001905:Ammoniumtransporter,IPR002229:BloodgroupRhesusC/EandDpolypeptide,IPR010256:Rh-likeprotein/ammoniumtransporter,	GO:0005623~cell,GO:0016020~membrane,GO:0016021~integraltomembrane,GO:0031224~intrinsictomembrane,GO:0044425~membranepart,GO:0044464~cellpart,	NA	953571,	NA	GO:0006810~transport,GO:0006811~iontransport,GO:0006812~cationtransport,GO:0015695~organiccationtransport,GO:0015696~ammoniumtransport,GO:0051179~localization,GO:0051234~establishmentoflocalization,	AMT2,	amt2,sll1017,	Putativeammoniumtransportersll1017,	GO:0005215~transporteractivity,GO:0008324~cationtransmembranetransporteractivity,GO:0008519~ammoniumtransmembranetransporteractivity,GO:0015075~iontransmembranetransporteractivity,GO:0015101~organiccationtransmembranetransporteractivity,GO:0022857~transmembranetransporteractivity,GO:0022890~inorganiccationtransmembranetransporteractivity,GO:0022891~substrate-specifictransmembranetransporteractivi…	NA	PIRSF006254:ammoniumtransporter,	P74015SYNY3,	P72935	sll1017	ammonium methylammonium permease	N	Transport and binding proteins	NA	NA	CUST_284_PI423872883	chromosome	401864	401914	51	+	0.537216	1.30699	0.998587
ssl2501-as1	22075	23572	278	27	0	CUST_5531_PI424014020	ssl2501-as1	AAATCCGCCACAATGATGATCGATGCCCAAAAACAATTTTGGGACAACTATTTTCAAGCC	ssl2501	as	Uncharacterizedthylakoid-associatedproteinssl2501	ssl2501-as1	ssl2501	Synechocystissp.(strainPCC6803)	89	P73545	ssl2501	1148:Synechocystissp.pcc6803	NA	completeproteome,	NA	NA	NA	954208,	NA	NA	ssl2501,	ssl2501,	Ssl2501protein,	NA	NA	NA	P74015SYNY3,	P73545	ssl2501	unknown protein	Z	Unknown	NA	NA	CUST_5531_PI424014020	chromosome	1116390	1116449	60	-	-1.0426	-1.91185	-0.839681
sll0359	1638	1714	21	14	0	CUST_10539_PI424014020	sll0359	TAGCACTGCGTCATAGAAGTCGGTCAAATTTACGCGTACTTGTCCTTCCTTAGAAGTAGA	sll0359		Sll0359protein	sll0359	sll0359	Synechocystissp.(strainPCC6803)	155	P74426	sll0359	1148:Synechocystissp.pcc6803	NA	completeproteome,	NA	NA	NA	954837,	NA	NA	sll0359,	sll0359,	Sll0359protein,	NA	NA	PIRSF035051:PIRSF035051,	P74015SYNY3,	P74426	sll0359	hypothetical protein	P	Hypothetical	NA	NA	CUST_10539_PI424014020	chromosome	2146222	2146281	60	+	0.347576	-0.309895	-0.00286706
sll0617-int1	18877	20165	238	20	0	CUST_1881_PI423872883	sll0617-int1	TTCCCCCAAAACCTAGGTTAATGGGGGATTTTTACTGGCTGAGTTAAACCAATT	sll0617	int	Uncharacterizedproteinsll0617	sll0617-int1	sll0617	Synechocystissp.(strainPCC6803)	267	Q55707	sll0617	1148:Synechocystissp.pcc6803	NA	Coiledcoil,	IPR007157:PspA/IM30,	NA	NA	951986,	NA	NA	im30,	IM30,sll0617,	Uncharacterizedproteinsll0617,	NA	Transcription/Signaltransductionmechanisms,	NA	P74015SYNY3,	Q55707	sll0617	plasma membrane protein essential for thylakoid formation	P	Hypothetical	NA	NA	CUST_1881_PI423872883	chromosome	2645219	2645272	54	+	-0.459785	-0.251684	0.184436
SyR2-0-x	21655	23122	273	2	0	CUST_7071_PI424014020	SyR2-0-x	AAAAGAGGCCATTGCTGACCTCGAAAAAATTGATTCATAAAATTGCCATTCAACATTGCT	SyR2	0	NA	SyR2-0-x	NA	NA	NA	NA	NA	NA	NA	NA	NA	NA	NA	NA	NA	NA	NA	NA	NA	NA	NA	NA	P74015SYNY3,	NA	NA	NA	NA	NA	NA	NA	CUST_7071_PI424014020	chromosome	1431927	1431986	60	-	0.00668633	0.416326	0.741237
slr1544	8895	9447	112	12	0	CUST_4909_PI424014020	slr1544	GTCTTTGCGGAAGACAACGGGGGCAAATAGATCTTTGTTTTGATAAATATCAGTGTCGGC	slr1544		Slr1544protein	slr1544	slr1544	Synechocystissp.(strainPCC6803)	103	P73430	slr1544	1148:Synechocystissp.pcc6803	NA	completeproteome,	NA	NA	NA	954093,	NA	NA	slr1544,	slr1544,	Slr1544protein,	NA	NA	PIRSF009582:Synechocystishypotheticalproteinslr1544,	P74015SYNY3,	P73430	slr1544	unknown protein	Z	Unknown	NA	NA	CUST_4909_PI424014020	chromosome	983295	983354	60	-	0.200031	0.412904	-0.00333426
sll1194	7168	7602	90	37	0	CUST_1420_PI424014020	sll1194	TTAGTAAACTCCTGGATTAATACGGTCATCGCCAGAAGTTAGCTCAATGCTTGGTTCGG	sll1194		PhotosystemII12kDaextrinsicprotein(PSIIcomplex12kDaextrinsicprotein)(PSII-U)	psbU, sll1194	psbU(sll1194)	Synechocystissp.(strainPCC6803)	131	Q55332	sll1194	1148:Synechocystissp.pcc6803	syn00195:Photosynthesis,	Directproteinsequencing,Photosynthesis,electrontransport,membrane,photosystemii,signal,thylakoid,transport,	IPR010527:PhotosystemIIoxygenevolvingcomplexproteinPsbU,	GO:0005622~intracellular,GO:0005623~cell,GO:0005737~cytoplasm,GO:0005886~plasmamembrane,GO:0009521~photosystem,GO:0009523~photosystemII,GO:0009536~plastid,GO:0009579~thylakoid,GO:0009654~oxygenevolvingcomplex,GO:0016020~membrane,GO:0016023~cytoplasmicmembrane-boundvesicle,GO:0019898~extrinsictomembrane,GO:0030075~plasmamembrane-derivedthylakoid,GO:0030096~plasmamembrane-derivedthylakoidphotosyste…	NA	953466,	NA	GO:0006091~generationofprecursormetabolitesandenergy,GO:0008152~metabolicprocess,GO:0009987~cellularprocess,GO:0010109~regulationofphotosynthesis,GO:0015979~photosynthesis,GO:0019222~regulationofmetabolicprocess,GO:0019684~photosynthesis,lightreaction,GO:0031323~regulationofcellularmetabolicprocess,GO:0042548~regulationofphotosynthesis,lightreaction,GO:0042549~photosystemIIstabilization,GO:004346…	psbU,	\psbU,psbU;sll1194,sll1194,\\\\\""	PSIIcomplex12kDaextrinsicprotein,PSII-U,PhotosystemII12kDaextrinsicproteinprecursor,PhotosystemII12kDaextrinsicproteinprecursor(PSIIcomplex12kDaextrinsicprotein)(PSII-U),	NA	NA	PIRSF005944:photosystemII12Kprotein,	P74015SYNY3,	Q55332	sll1194	photosystem II 12 kDa extrinsic protein	H	Photosynthesis and respiration	H7	Photosystem II	CUST_1420_PI424014020	chromosome	297493	297551	59	+	0.633497	-0.893566	0.860009
sll0450-int2	16683	17815	210	50	0	CUST_2455_PI423872883	sll0450-int2	CAACGGTGCAACACATCCGCCGTCCAATCGGGAGCAAGGTAACTG	sll0450	int	Cytochromebsubunitofnitricoxidereductase	sll0450-int2	norB(sll0450)	Synechocystissp.(strainPCC6803)	770	P74677	sll0450	1148:Synechocystissp.pcc6803	NA	completeproteome,oxidoreductase,	IPR000883:Cytochromecoxidase,subunitI,	GO:0005623~cell,GO:0016020~membrane,GO:0044464~cellpart,	NA	953230,	NA	GO:0006091~generationofprecursormetabolitesandenergy,GO:0006118~electrontransport,GO:0008152~metabolicprocess,	norB,	\norB,norB;sll0450,sll0450,\\\\\""	Cytochromebsubunitofnitricoxidereductase,	GO:0003824~catalyticactivity,GO:0004129~cytochrome-coxidaseactivity,GO:0005215~transporteractivity,GO:0008324~cationtransmembranetransporteractivity,GO:0015002~heme-copperterminaloxidaseactivity,GO:0015075~iontransmembranetransporteractivity,GO:0015077~monovalentinorganiccationtransmembranetransporteractivity,GO:0015078~hydrogeniontransmembranetransporteractivity,GO:0016491~oxidoreductaseactivity…	Inorganiciontransportandmetabolism,	NA	P74015SYNY3,	P74677	sll0450	cytochrome b subunit of nitric oxide reductase	A	Amino acid biosynthesis	A4	Glutamate family Nitrogen assimilation	CUST_2455_PI423872883	chromosome	3481828	3481872	45	+	-0.763403	-2.53604	-0.415543
slr2017	2029	2135	26	10	0	CUST_3726_PI424014020	slr2017	ATTAGTTCAATCAGGCTCACACCACGGTTATTTTTTTGCTTGAATTTAGGAGCGGAGACG	slr2017		Slr2017protein	pilA11, slr2017	slr2017	Synechocystissp.(strainPCC6803)	360	P73237	slr2017	1148:Synechocystissp.pcc6803	NA	completeproteome,	IPR012902:Prepilin-typecleavage/methylation,N-terminal,	NA	NA	953887,	NA	NA	slr2017,	slr2017,	Slr2017protein,	NA	NA	PIRSF012454:Synechocystishypotheticalproteinslr2017,	P74015SYNY3,	P73237	slr2017	type 4 pilin-like protein	NA	NA	NA	NA	CUST_3726_PI424014020	chromosome	757706	757765	60	-	-0.464047	-0.217858	-0.830297
slr0469	2127	2236	27	26	0	CUST_12703_PI424014020	slr0469	GAATAATACTCAATTACAAGCAATTCATTGATCTGCAACGCCACCCACTCGCGGTCAATA	slr0469		30SribosomalproteinS4	rps4, slr0469	rpsD(rps4)(slr0469)	Synechocystissp.(strainPCC6803)	202	P48939	slr0469	1148:Synechocystissp.pcc6803	syn03010:Ribosome,	completeproteome,proteinbiosynthesis,ribonucleoprotein,ribosomalprotein,ribosome,rna-binding,rrna-binding,	IPR001912:RibosomalproteinS4,IPR002942:RNA-bindingS4,IPR005709:RibosomalproteinS4,bacterial-type,	GO:0005622~intracellular,GO:0005623~cell,GO:0005737~cytoplasm,GO:0005840~ribosome,GO:0015935~smallribosomalsubunit,GO:0030529~ribonucleoproteincomplex,GO:0032991~macromolecularcomplex,GO:0033279~ribosomalsubunit,GO:0043226~organelle,GO:0043228~non-membrane-boundorganelle,GO:0043229~intracellularorganelle,GO:0043232~intracellularnon-membrane-boundorganelle,GO:0043234~proteincomplex,GO:0044422~orga…	SM00363:S4,	952565,	NA	GO:0006412~translation,GO:0008152~metabolicprocess,GO:0009058~biosyntheticprocess,GO:0009059~macromoleculebiosyntheticprocess,GO:0009987~cellularprocess,GO:0010467~geneexpression,GO:0019538~proteinmetabolicprocess,GO:0043170~macromoleculemetabolicprocess,GO:0044237~cellularmetabolicprocess,GO:0044238~primarymetabolicprocess,GO:0044249~cellularbiosyntheticprocess,GO:0044260~cellularmacromoleculeme…	rpsD,	\rps4,rpsD,rpsD;rps4;slr0469,slr0469,\\\\\""	30SribosomalproteinS4,	GO:0003676~nucleicacidbinding,GO:0003723~RNAbinding,GO:0003735~structuralconstituentofribosome,GO:0005198~structuralmoleculeactivity,GO:0005488~binding,GO:0019843~rRNAbinding,	NA	PIRSF002117:ribosomalproteinS4,	P74015SYNY3,	P48939	slr0469	30S ribosomal protein S4	M	Translation	M5	Ribosomal proteins: synthesis and modification	CUST_12703_PI424014020	chromosome	2604483	2604542	60	-	-0.82555	-2.13136	-2.27937
NC-318	551	572	7	62	0	CUST_14500_PI424014020	NC-318	CGAAGAATAGAAGAAACTAGACTTTTTCGGACATCAAACCATTAGAGT	NC	318	NA	NC-318	NA	NA	NA	NA	NA	NA	NA	NA	NA	NA	NA	NA	NA	NA	NA	NA	NA	NA	NA	NA	P74015SYNY3,	NA	NA	NA	NA	NA	NA	NA	CUST_14500_PI424014020	chromosome	2971301	2971348	48	+	-0.0238666	0.450272	0.117095
slr1397-as2	7805	8286	98	41	0	CUST_3444_PI424014020	slr1397-as2	TACATTTTTATGAATTCGACCTTGTGCAAACCACAAGCAGCTAACAAAACGCTCGTTCGA	slr1397	as	Slr1397protein	slr1397-as2	slr1397	Synechocystissp.(strainPCC6803)	207	P73189	slr1397	1148:Synechocystissp.pcc6803	NA	completeproteome,	NA	NA	NA	953836,	NA	NA	slr1397,	slr1397,	Slr1397protein,	NA	Translation,ribosomalstructureandbiogenesis,	PIRSF007447:Synechocystishypotheticalproteinslr1397,	P74015SYNY3,	P73189	slr1397	unknown protein	Z	Unknown	NA	NA	CUST_3444_PI424014020	chromosome	708011	708070	60	+	-0.122662	-0.113265	0.141619
sll1819-int2	17963	19188	226	63	0	CUST_618_PI423872883	sll1819-int2	GTATAGCCCCCATCCCTGTCTTTATAGCGGCTGGGAGCATCCGCAAACAAAG	sll1819	int	50SribosomalproteinL17	sll1819-int2	rplQ(rpl17)(sll1819)	Synechocystissp.(strainPCC6803)	116	P73296	sll1819	1148:Synechocystissp.pcc6803	syn03010:Ribosome,	completeproteome,proteinbiosynthesis,ribonucleoprotein,ribosomalprotein,ribosome,	IPR000456:RibosomalproteinL17,	GO:0005622~intracellular,GO:0005623~cell,GO:0005737~cytoplasm,GO:0005840~ribosome,GO:0030529~ribonucleoproteincomplex,GO:0032991~macromolecularcomplex,GO:0043226~organelle,GO:0043228~non-membrane-boundorganelle,GO:0043229~intracellularorganelle,GO:0043232~intracellularnon-membrane-boundorganelle,GO:0044424~intracellularpart,GO:0044444~cytoplasmicpart,GO:0044464~cellpart,	NA	953947,	NA	GO:0006412~translation,GO:0008152~metabolicprocess,GO:0009058~biosyntheticprocess,GO:0009059~macromoleculebiosyntheticprocess,GO:0009987~cellularprocess,GO:0010467~geneexpression,GO:0019538~proteinmetabolicprocess,GO:0043170~macromoleculemetabolicprocess,GO:0044237~cellularmetabolicprocess,GO:0044238~primarymetabolicprocess,GO:0044249~cellularbiosyntheticprocess,GO:0044260~cellularmacromoleculeme…	rplQ,	\RPL17,rplQ,rplQ;rpl17;sll1819,sll1819,\\\\\""	50SribosomalproteinL17,	GO:0003735~structuralconstituentofribosome,GO:0005198~structuralmoleculeactivity,	NA	PIRSF002186:EscherichiacoliribosomalproteinL17,	P74015SYNY3,	P73296	sll1819	50S ribosomal protein L17	M	Translation	M5	Ribosomal proteins: synthesis and modification	CUST_618_PI423872883	chromosome	828780	828831	52	+	-1.41708	-1.81411	-1.77823
sll1822-int1	14108	15055	178	10	0	CUST_616_PI423872883	sll1822-int1	CTTCACAGCATCAGCTTGGCCGGTTAGGCCGCCACCATGGGCATTAAC	sll1822	int	30SribosomalproteinS9	sll1822-int1	rpsI(rps9)(sll1822)	Synechocystissp.(strainPCC6803)	137	P73293	sll1822	1148:Synechocystissp.pcc6803	syn03010:Ribosome,	completeproteome,proteinbiosynthesis,ribonucleoprotein,ribosomalprotein,ribosome,	IPR000754:RibosomalproteinS9,IPR014721:RibosomalproteinS5domain2-typefold,	GO:0005622~intracellular,GO:0005623~cell,GO:0005737~cytoplasm,GO:0005840~ribosome,GO:0030529~ribonucleoproteincomplex,GO:0032991~macromolecularcomplex,GO:0043226~organelle,GO:0043228~non-membrane-boundorganelle,GO:0043229~intracellularorganelle,GO:0043232~intracellularnon-membrane-boundorganelle,GO:0044424~intracellularpart,GO:0044444~cytoplasmicpart,GO:0044464~cellpart,	NA	953944,	NA	GO:0006412~translation,GO:0008152~metabolicprocess,GO:0009058~biosyntheticprocess,GO:0009059~macromoleculebiosyntheticprocess,GO:0009987~cellularprocess,GO:0010467~geneexpression,GO:0019538~proteinmetabolicprocess,GO:0043170~macromoleculemetabolicprocess,GO:0044237~cellularmetabolicprocess,GO:0044238~primarymetabolicprocess,GO:0044249~cellularbiosyntheticprocess,GO:0044260~cellularmacromoleculeme…	rpsI,	\rps9,rpsI,rpsI;rps9;sll1822,sll1822,\\\\\""	30SribosomalproteinS9,	GO:0003735~structuralconstituentofribosome,GO:0005198~structuralmoleculeactivity,	NA	PIRSF002127:ribosomalprotein,S9p/S9a/S16e/organellarS9types,PIRSF500016:ribosomalproteinS9p/S9atypes,	P74015SYNY3,	P73293	sll1822	30S ribosomal protein S9	M	Translation	M5	Ribosomal proteins: synthesis and modification	CUST_616_PI423872883	chromosome	827088	827135	48	+	-0.949865	-1.88081	-1.46529
sll0409-int1	3276	3460	41	60	0	CUST_1811_PI423872883	sll0409-int1	GCCCCGTCGCCGTTGCCAATGGCCATGGGCTGTTACCACTGGCTT	sll0409	int	Probableo-succinylbenzoatesynthase(OSBsynthase)(OSBS)(EC4.2.1.113)(4-(2'-carboxyphenyl)-4-oxybutyricacidsynthase)(o-succinylbenzoicacidsynthase)	sll0409-int1	menC(sll0409)	Synechocystissp.(strainPCC6803)	320	Q55117	sll0409	1148:Synechocystissp.pcc6803	syn00130:Ubiquinonebiosynthesis,	completeproteome,lyase,magnesium,menaquinonebiosynthesis,metal-binding,	IPR001354:Mandelateracemase/muconatelactonizingenzyme,IPR010196:O-succinylbenzoicacid(OSB)synthetase,gammaproteobacteriaandarchaea,IPR013342:Mandelateracemase/muconatelactonizingenzyme,C-terminal,	NA	NA	952316,	4.2.1.-,	GO:0006732~coenzymemetabolicprocess,GO:0006766~vitaminmetabolicprocess,GO:0006775~fat-solublevitaminmetabolicprocess,GO:0008152~metabolicprocess,GO:0009058~biosyntheticprocess,GO:0009108~coenzymebiosyntheticprocess,GO:0009110~vitaminbiosyntheticprocess,GO:0009233~menaquinonemetabolicprocess,GO:0009234~menaquinonebiosyntheticprocess,GO:0009987~cellularprocess,GO:0042362~fat-solublevitaminbiosynthe…	sll0409,	\menC,menC;sll0409,sll0409,\\\\\""	4-(2'-carboxyphenyl)-4-oxybutyricacidsynthase,O-succinylbenzoicacidsynthase,OSBsynthase,OSBS,ProbableO-succinylbenzoatesynthase,ProbableO-succinylbenzoatesynthase(EC4.2.1.-)(OSBsynthase)(OSBS)(4-(2'-carboxyphenyl)-4-oxybutyricacidsynthase)(O-succinylbenzoicacidsynthase),	GO:0000287~magnesiumionbinding,GO:0003824~catalyticactivity,GO:0005488~binding,GO:0016829~lyaseactivity,GO:0016835~carbon-oxygenlyaseactivity,GO:0016836~hydro-lyaseactivity,GO:0043167~ionbinding,GO:0046872~metalionbinding,	NA	NA	P74015SYNY3,	Q55117	sll0409	similar to O-succinylbenzoate-CoA synthase	B	Biosynthesis of cofactors	NA	NA	CUST_1811_PI423872883	chromosome	2547934	2547978	45	+	-1.24177	-1.64761	-0.170238
slr2018-int1	11234	11953	141	53	0	CUST_573_PI423872883	slr2018-int1	GTCAGACTTGAACCAACACGAGTACAAACTCCTGCTGTTACTGCTG	slr2018	int	Slr2018protein	slr2018-int1	slr2018	Synechocystissp.(strainPCC6803)	799	P73238	slr2018	1148:Synechocystissp.pcc6803	NA	completeproteome,	NA	NA	NA	953888,	NA	NA	slr2018,	slr2018,	Slr2018protein,	NA	NA	PIRSF020942:PIRSF020942,	P74015SYNY3,	P73238	slr2018	unknown protein	Z	Unknown	NA	NA	CUST_573_PI423872883	chromosome	760003	760048	46	-	-0.62277	-0.498132	-0.874302
NC-135	35898	38392	452	57	0	CUST_4754_PI424014020	NC-135	ATGTAATCGCGGCACCACCACCATAGATCCTTCTGCTAATTTGCTGACAAAAATATGTTC	NC	135	NA	ncl0440	NA	NA	NA	NA	NA	NA	NA	NA	NA	NA	NA	NA	NA	NA	NA	NA	NA	NA	NA	NA	P74015SYNY3,	NA	NA	NA	NA	NA	NA	NA	CUST_4754_PI424014020	chromosome	953370	953429	60	+	-0.520878	-0.457831	-0.990236
[truncated: 8,381 more rows]
[truncated: 28 more columns]
